# Supplementary material for: Frequency modulation of a bacterial quorum sensing response
Source: Nat Commun. 2022 May 19;13:2772. doi: 10.1038/s41467-022-30307-6 (PMC9120067; doi:10.1038/s41467-022-30307-6)
Supplement: Supplementary file 5 — Supplementary Data_Custom code [file 41467_2022_30307_MOESM5_ESM.zip]

Archive with 743 entries (414 files):
- Supplementary Data_Custom code/__MACOSX/
- Supplementary Data_Custom code/__MACOSX/._Supplementary Data_Custom code
- Supplementary Data_Custom code/__MACOSX/Supplementary Data_Custom code/
- Supplementary Data_Custom code/__MACOSX/Supplementary Data_Custom code/._.DS_Store
- Supplementary Data_Custom code/__MACOSX/Supplementary Data_Custom code/._~$lonies and their respective genotypes.docx
- Supplementary Data_Custom code/__MACOSX/Supplementary Data_Custom code/._1_PeakFinder_ReadMe.docx
- Supplementary Data_Custom code/__MACOSX/Supplementary Data_Custom code/._2_Colonies and their respective genotypes or growth conditions.docx
- Supplementary Data_Custom code/__MACOSX/Supplementary Data_Custom code/._data
- Supplementary Data_Custom code/__MACOSX/Supplementary Data_Custom code/._get_peak_properties.m
- Supplementary Data_Custom code/__MACOSX/Supplementary Data_Custom code/._peakFinderSub.m
- Supplementary Data_Custom code/__MACOSX/Supplementary Data_Custom code/._plotTreeDynamicsPeakFinder.m
- Supplementary Data_Custom code/__MACOSX/Supplementary Data_Custom code/._treeAddMotherToDaughterPF.m
- Supplementary Data_Custom code/__MACOSX/Supplementary Data_Custom code/._treeExtendFullLineages.m
- Supplementary Data_Custom code/__MACOSX/Supplementary Data_Custom code/data/
- Supplementary Data_Custom code/__MACOSX/Supplementary Data_Custom code/data/._.DS_Store
- Supplementary Data_Custom code/__MACOSX/Supplementary Data_Custom code/data/._200812-18
- Supplementary Data_Custom code/__MACOSX/Supplementary Data_Custom code/data/._200819-16
- Supplementary Data_Custom code/__MACOSX/Supplementary Data_Custom code/data/._averagePulseData_generated by the authors.xlsx
- Supplementary Data_Custom code/__MACOSX/Supplementary Data_Custom code/data/200717-01/
- Supplementary Data_Custom code/__MACOSX/Supplementary Data_Custom code/data/200717-01/._.DS_Store
- Supplementary Data_Custom code/__MACOSX/Supplementary Data_Custom code/data/200717-01/._200717-01_pulseData_generated by the authors.xlsx
- Supplementary Data_Custom code/__MACOSX/Supplementary Data_Custom code/data/200717-02/
- Supplementary Data_Custom code/__MACOSX/Supplementary Data_Custom code/data/200717-02/._.DS_Store
- Supplementary Data_Custom code/__MACOSX/Supplementary Data_Custom code/data/200717-02/treeData/
- Supplementary Data_Custom code/__MACOSX/Supplementary Data_Custom code/data/200717-02/treeData/._tree_200717-02.mat
- Supplementary Data_Custom code/__MACOSX/Supplementary Data_Custom code/data/200717-05/
- Supplementary Data_Custom code/__MACOSX/Supplementary Data_Custom code/data/200717-05/._.DS_Store
- Supplementary Data_Custom code/__MACOSX/Supplementary Data_Custom code/data/200717-22/
- Supplementary Data_Custom code/__MACOSX/Supplementary Data_Custom code/data/200717-22/._.DS_Store
- Supplementary Data_Custom code/__MACOSX/Supplementary Data_Custom code/data/200717-23/
- Supplementary Data_Custom code/__MACOSX/Supplementary Data_Custom code/data/200717-23/._.DS_Store
- Supplementary Data_Custom code/__MACOSX/Supplementary Data_Custom code/data/200717-24/
- Supplementary Data_Custom code/__MACOSX/Supplementary Data_Custom code/data/200717-24/._.DS_Store
- Supplementary Data_Custom code/__MACOSX/Supplementary Data_Custom code/data/200717-48/
- Supplementary Data_Custom code/__MACOSX/Supplementary Data_Custom code/data/200717-48/._.DS_Store
- Supplementary Data_Custom code/__MACOSX/Supplementary Data_Custom code/data/200717-50/
- Supplementary Data_Custom code/__MACOSX/Supplementary Data_Custom code/data/200717-50/._.DS_Store
- Supplementary Data_Custom code/__MACOSX/Supplementary Data_Custom code/data/200717-52/
- Supplementary Data_Custom code/__MACOSX/Supplementary Data_Custom code/data/200717-52/._.DS_Store
- Supplementary Data_Custom code/__MACOSX/Supplementary Data_Custom code/data/200724-04/
- Supplementary Data_Custom code/__MACOSX/Supplementary Data_Custom code/data/200724-04/._.DS_Store
- Supplementary Data_Custom code/__MACOSX/Supplementary Data_Custom code/data/200724-06/
- Supplementary Data_Custom code/__MACOSX/Supplementary Data_Custom code/data/200724-06/._.DS_Store
- Supplementary Data_Custom code/__MACOSX/Supplementary Data_Custom code/data/200724-06/treeData/
- Supplementary Data_Custom code/__MACOSX/Supplementary Data_Custom code/data/200724-06/treeData/._tree_200724-06.mat
- Supplementary Data_Custom code/__MACOSX/Supplementary Data_Custom code/data/200724-09/
- Supplementary Data_Custom code/__MACOSX/Supplementary Data_Custom code/data/200724-09/._.DS_Store
- Supplementary Data_Custom code/__MACOSX/Supplementary Data_Custom code/data/200724-09/treeData/
- Supplementary Data_Custom code/__MACOSX/Supplementary Data_Custom code/data/200724-09/treeData/._tree_200724-09.mat
- Supplementary Data_Custom code/__MACOSX/Supplementary Data_Custom code/data/200724-20/
- Supplementary Data_Custom code/__MACOSX/Supplementary Data_Custom code/data/200724-20/._.DS_Store
- Supplementary Data_Custom code/__MACOSX/Supplementary Data_Custom code/data/200724-27/
- Supplementary Data_Custom code/__MACOSX/Supplementary Data_Custom code/data/200724-27/._.DS_Store
- Supplementary Data_Custom code/__MACOSX/Supplementary Data_Custom code/data/200724-28/
- Supplementary Data_Custom code/__MACOSX/Supplementary Data_Custom code/data/200724-28/._.DS_Store
- Supplementary Data_Custom code/__MACOSX/Supplementary Data_Custom code/data/200724-45/
- Supplementary Data_Custom code/__MACOSX/Supplementary Data_Custom code/data/200724-45/._.DS_Store
- Supplementary Data_Custom code/__MACOSX/Supplementary Data_Custom code/data/200724-47/
- Supplementary Data_Custom code/__MACOSX/Supplementary Data_Custom code/data/200724-47/._.DS_Store
- Supplementary Data_Custom code/__MACOSX/Supplementary Data_Custom code/data/200724-68/
- Supplementary Data_Custom code/__MACOSX/Supplementary Data_Custom code/data/200724-68/._.DS_Store
- Supplementary Data_Custom code/__MACOSX/Supplementary Data_Custom code/data/200806-01/
- Supplementary Data_Custom code/__MACOSX/Supplementary Data_Custom code/data/200806-01/._.DS_Store
- Supplementary Data_Custom code/__MACOSX/Supplementary Data_Custom code/data/200806-03/
- Supplementary Data_Custom code/__MACOSX/Supplementary Data_Custom code/data/200806-03/._.DS_Store
- Supplementary Data_Custom code/__MACOSX/Supplementary Data_Custom code/data/200806-03/treeData/
- Supplementary Data_Custom code/__MACOSX/Supplementary Data_Custom code/data/200806-03/treeData/._tree_200806-03.mat
- Supplementary Data_Custom code/__MACOSX/Supplementary Data_Custom code/data/200806-10/
- Supplementary Data_Custom code/__MACOSX/Supplementary Data_Custom code/data/200806-10/._.DS_Store
- Supplementary Data_Custom code/__MACOSX/Supplementary Data_Custom code/data/200806-19/
- Supplementary Data_Custom code/__MACOSX/Supplementary Data_Custom code/data/200806-19/._.DS_Store
- Supplementary Data_Custom code/__MACOSX/Supplementary Data_Custom code/data/200806-21/
- Supplementary Data_Custom code/__MACOSX/Supplementary Data_Custom code/data/200806-21/._.DS_Store
- Supplementary Data_Custom code/__MACOSX/Supplementary Data_Custom code/data/200806-25/
- Supplementary Data_Custom code/__MACOSX/Supplementary Data_Custom code/data/200806-25/._.DS_Store
- Supplementary Data_Custom code/__MACOSX/Supplementary Data_Custom code/data/200806-47/
- Supplementary Data_Custom code/__MACOSX/Supplementary Data_Custom code/data/200806-47/._.DS_Store
- Supplementary Data_Custom code/__MACOSX/Supplementary Data_Custom code/data/200806-56/
- Supplementary Data_Custom code/__MACOSX/Supplementary Data_Custom code/data/200806-56/._.DS_Store
- Supplementary Data_Custom code/__MACOSX/Supplementary Data_Custom code/data/200806-58/
- Supplementary Data_Custom code/__MACOSX/Supplementary Data_Custom code/data/200806-58/._.DS_Store
- Supplementary Data_Custom code/__MACOSX/Supplementary Data_Custom code/data/200812-08/
- Supplementary Data_Custom code/__MACOSX/Supplementary Data_Custom code/data/200812-08/._.DS_Store
- Supplementary Data_Custom code/__MACOSX/Supplementary Data_Custom code/data/200812-14/
- Supplementary Data_Custom code/__MACOSX/Supplementary Data_Custom code/data/200812-14/._.DS_Store
- Supplementary Data_Custom code/__MACOSX/Supplementary Data_Custom code/data/200812-18/
- Supplementary Data_Custom code/__MACOSX/Supplementary Data_Custom code/data/200812-18/._.DS_Store
- Supplementary Data_Custom code/__MACOSX/Supplementary Data_Custom code/data/200812-18/._treeData
- Supplementary Data_Custom code/__MACOSX/Supplementary Data_Custom code/data/200812-18/treeData/
- Supplementary Data_Custom code/__MACOSX/Supplementary Data_Custom code/data/200812-18/treeData/._tree_200812-18.mat
- Supplementary Data_Custom code/__MACOSX/Supplementary Data_Custom code/data/200812-43/
- Supplementary Data_Custom code/__MACOSX/Supplementary Data_Custom code/data/200812-43/._.DS_Store
- Supplementary Data_Custom code/__MACOSX/Supplementary Data_Custom code/data/200819-04/
- Supplementary Data_Custom code/__MACOSX/Supplementary Data_Custom code/data/200819-04/._.DS_Store
- Supplementary Data_Custom code/__MACOSX/Supplementary Data_Custom code/data/200819-16/
- Supplementary Data_Custom code/__MACOSX/Supplementary Data_Custom code/data/200819-16/._.DS_Store
- Supplementary Data_Custom code/__MACOSX/Supplementary Data_Custom code/data/200819-16/._treeData
- Supplementary Data_Custom code/__MACOSX/Supplementary Data_Custom code/data/200819-16/treeData/
- Supplementary Data_Custom code/__MACOSX/Supplementary Data_Custom code/data/200819-16/treeData/._tree_200819-16.mat
- Supplementary Data_Custom code/__MACOSX/Supplementary Data_Custom code/data/200819-24/
- Supplementary Data_Custom code/__MACOSX/Supplementary Data_Custom code/data/200819-24/._.DS_Store
- Supplementary Data_Custom code/__MACOSX/Supplementary Data_Custom code/data/200819-26/
- Supplementary Data_Custom code/__MACOSX/Supplementary Data_Custom code/data/200819-26/._.DS_Store
- Supplementary Data_Custom code/__MACOSX/Supplementary Data_Custom code/data/200821-01/
- Supplementary Data_Custom code/__MACOSX/Supplementary Data_Custom code/data/200821-01/._.DS_Store
- Supplementary Data_Custom code/__MACOSX/Supplementary Data_Custom code/data/200821-05/
- Supplementary Data_Custom code/__MACOSX/Supplementary Data_Custom code/data/200821-05/._.DS_Store
- Supplementary Data_Custom code/__MACOSX/Supplementary Data_Custom code/data/200821-27/
- Supplementary Data_Custom code/__MACOSX/Supplementary Data_Custom code/data/200821-27/._.DS_Store
- Supplementary Data_Custom code/__MACOSX/Supplementary Data_Custom code/data/200821-31/
- Supplementary Data_Custom code/__MACOSX/Supplementary Data_Custom code/data/200821-31/._.DS_Store
- Supplementary Data_Custom code/__MACOSX/Supplementary Data_Custom code/data/200821-42/
- Supplementary Data_Custom code/__MACOSX/Supplementary Data_Custom code/data/200821-42/._.DS_Store
- Supplementary Data_Custom code/__MACOSX/Supplementary Data_Custom code/data/200826-40/
- Supplementary Data_Custom code/__MACOSX/Supplementary Data_Custom code/data/200826-40/._.DS_Store
- Supplementary Data_Custom code/__MACOSX/Supplementary Data_Custom code/data/200826-51/
- Supplementary Data_Custom code/__MACOSX/Supplementary Data_Custom code/data/200826-51/._.DS_Store
- Supplementary Data_Custom code/__MACOSX/Supplementary Data_Custom code/data/200828-11/
- Supplementary Data_Custom code/__MACOSX/Supplementary Data_Custom code/data/200828-11/._.DS_Store
- Supplementary Data_Custom code/__MACOSX/Supplementary Data_Custom code/data/200828-14/
- Supplementary Data_Custom code/__MACOSX/Supplementary Data_Custom code/data/200828-14/._.DS_Store
- Supplementary Data_Custom code/__MACOSX/Supplementary Data_Custom code/data/200828-35/
- Supplementary Data_Custom code/__MACOSX/Supplementary Data_Custom code/data/200828-35/._.DS_Store
- Supplementary Data_Custom code/__MACOSX/Supplementary Data_Custom code/data/200828-47/
- Supplementary Data_Custom code/__MACOSX/Supplementary Data_Custom code/data/200828-47/._.DS_Store
- Supplementary Data_Custom code/__MACOSX/Supplementary Data_Custom code/data/200909-47/
- Supplementary Data_Custom code/__MACOSX/Supplementary Data_Custom code/data/200909-47/._.DS_Store
- Supplementary Data_Custom code/__MACOSX/Supplementary Data_Custom code/data/200923-13/
- Supplementary Data_Custom code/__MACOSX/Supplementary Data_Custom code/data/200923-13/._.DS_Store
- Supplementary Data_Custom code/__MACOSX/Supplementary Data_Custom code/data/200923-14/
- Supplementary Data_Custom code/__MACOSX/Supplementary Data_Custom code/data/200923-14/._.DS_Store
- Supplementary Data_Custom code/__MACOSX/Supplementary Data_Custom code/data/200923-18/
- Supplementary Data_Custom code/__MACOSX/Supplementary Data_Custom code/data/200923-18/._.DS_Store
- Supplementary Data_Custom code/__MACOSX/Supplementary Data_Custom code/data/200923-68/
- Supplementary Data_Custom code/__MACOSX/Supplementary Data_Custom code/data/200923-68/._.DS_Store
- Supplementary Data_Custom code/__MACOSX/Supplementary Data_Custom code/data/200923-71/
- Supplementary Data_Custom code/__MACOSX/Supplementary Data_Custom code/data/200923-71/._.DS_Store
- Supplementary Data_Custom code/__MACOSX/Supplementary Data_Custom code/data/200923-72/
- Supplementary Data_Custom code/__MACOSX/Supplementary Data_Custom code/data/200923-72/._.DS_Store
- Supplementary Data_Custom code/__MACOSX/Supplementary Data_Custom code/data/200928-02/
- Supplementary Data_Custom code/__MACOSX/Supplementary Data_Custom code/data/200928-02/._.DS_Store
- Supplementary Data_Custom code/__MACOSX/Supplementary Data_Custom code/data/200928-30/
- Supplementary Data_Custom code/__MACOSX/Supplementary Data_Custom code/data/200928-30/._.DS_Store
- Supplementary Data_Custom code/__MACOSX/Supplementary Data_Custom code/data/200928-66/
- Supplementary Data_Custom code/__MACOSX/Supplementary Data_Custom code/data/200928-66/._.DS_Store
- Supplementary Data_Custom code/__MACOSX/Supplementary Data_Custom code/data/200928-88/
- Supplementary Data_Custom code/__MACOSX/Supplementary Data_Custom code/data/200928-88/._.DS_Store
- Supplementary Data_Custom code/__MACOSX/Supplementary Data_Custom code/data/200928-89/
- Supplementary Data_Custom code/__MACOSX/Supplementary Data_Custom code/data/200928-89/._.DS_Store
- Supplementary Data_Custom code/__MACOSX/Supplementary Data_Custom code/data/201002-19/
- Supplementary Data_Custom code/__MACOSX/Supplementary Data_Custom code/data/201002-19/._.DS_Store
- Supplementary Data_Custom code/__MACOSX/Supplementary Data_Custom code/data/201002-26/
- Supplementary Data_Custom code/__MACOSX/Supplementary Data_Custom code/data/201002-26/._.DS_Store
- Supplementary Data_Custom code/__MACOSX/Supplementary Data_Custom code/data/201002-38/
- Supplementary Data_Custom code/__MACOSX/Supplementary Data_Custom code/data/201002-38/._.DS_Store
- Supplementary Data_Custom code/__MACOSX/Supplementary Data_Custom code/data/201002-40/
- Supplementary Data_Custom code/__MACOSX/Supplementary Data_Custom code/data/201002-40/._.DS_Store
- Supplementary Data_Custom code/__MACOSX/Supplementary Data_Custom code/data/201002-80/
- Supplementary Data_Custom code/__MACOSX/Supplementary Data_Custom code/data/201002-80/._.DS_Store
- Supplementary Data_Custom code/__MACOSX/Supplementary Data_Custom code/data/201002-86/
- Supplementary Data_Custom code/__MACOSX/Supplementary Data_Custom code/data/201002-86/._.DS_Store
- Supplementary Data_Custom code/__MACOSX/Supplementary Data_Custom code/data/201002-87/
- Supplementary Data_Custom code/__MACOSX/Supplementary Data_Custom code/data/201002-87/._.DS_Store
- Supplementary Data_Custom code/__MACOSX/Supplementary Data_Custom code/data/201002-93/
- Supplementary Data_Custom code/__MACOSX/Supplementary Data_Custom code/data/201002-93/._.DS_Store
- Supplementary Data_Custom code/Supplementary Data_Custom code/
- Supplementary Data_Custom code/Supplementary Data_Custom code/.DS_Store
- Supplementary Data_Custom code/Supplementary Data_Custom code/1_PeakFinder_ReadMe.docx
- Supplementary Data_Custom code/Supplementary Data_Custom code/2_Colonies and their respective genotypes or growth conditions.docx
- Supplementary Data_Custom code/Supplementary Data_Custom code/data/
- Supplementary Data_Custom code/Supplementary Data_Custom code/data/.DS_Store
- Supplementary Data_Custom code/Supplementary Data_Custom code/data/200717-01/
- Supplementary Data_Custom code/Supplementary Data_Custom code/data/200717-01/.DS_Store
- Supplementary Data_Custom code/Supplementary Data_Custom code/data/200717-01/200717-01_pulseData_generated by the authors.xlsx
- Supplementary Data_Custom code/Supplementary Data_Custom code/data/200717-01/treeData/
- Supplementary Data_Custom code/Supplementary Data_Custom code/data/200717-01/treeData/tree_200717-01.mat
- Supplementary Data_Custom code/Supplementary Data_Custom code/data/200717-02/
- Supplementary Data_Custom code/Supplementary Data_Custom code/data/200717-02/.DS_Store
- Supplementary Data_Custom code/Supplementary Data_Custom code/data/200717-02/200717-02_pulseData_generated by the authors.xlsx
- Supplementary Data_Custom code/Supplementary Data_Custom code/data/200717-02/treeData/
- Supplementary Data_Custom code/Supplementary Data_Custom code/data/200717-02/treeData/tree_200717-02.mat
- Supplementary Data_Custom code/Supplementary Data_Custom code/data/200717-05/
- Supplementary Data_Custom code/Supplementary Data_Custom code/data/200717-05/.DS_Store
- Supplementary Data_Custom code/Supplementary Data_Custom code/data/200717-05/200717-05_pulseData_generated by the authors.xlsx
- Supplementary Data_Custom code/Supplementary Data_Custom code/data/200717-05/treeData/
- Supplementary Data_Custom code/Supplementary Data_Custom code/data/200717-05/treeData/tree_200717-05.mat
- Supplementary Data_Custom code/Supplementary Data_Custom code/data/200717-22/
- Supplementary Data_Custom code/Supplementary Data_Custom code/data/200717-22/.DS_Store
- Supplementary Data_Custom code/Supplementary Data_Custom code/data/200717-22/200717-22_pulseData_generated by the authors.xlsx
- Supplementary Data_Custom code/Supplementary Data_Custom code/data/200717-22/treeData/
- Supplementary Data_Custom code/Supplementary Data_Custom code/data/200717-22/treeData/tree_200717-22.mat
- Supplementary Data_Custom code/Supplementary Data_Custom code/data/200717-23/
- Supplementary Data_Custom code/Supplementary Data_Custom code/data/200717-23/.DS_Store
- Supplementary Data_Custom code/Supplementary Data_Custom code/data/200717-23/200717-23_pulseData_generated by the authors.xlsx
- Supplementary Data_Custom code/Supplementary Data_Custom code/data/200717-23/treeData/
- Supplementary Data_Custom code/Supplementary Data_Custom code/data/200717-23/treeData/tree_200717-23.mat
- Supplementary Data_Custom code/Supplementary Data_Custom code/data/200717-24/
- Supplementary Data_Custom code/Supplementary Data_Custom code/data/200717-24/.DS_Store
- Supplementary Data_Custom code/Supplementary Data_Custom code/data/200717-24/200717-24_pulseData_generated by the authors.xlsx
- Supplementary Data_Custom code/Supplementary Data_Custom code/data/200717-24/treeData/
- Supplementary Data_Custom code/Supplementary Data_Custom code/data/200717-24/treeData/tree_200717-24.mat
- Supplementary Data_Custom code/Supplementary Data_Custom code/data/200717-48/
- Supplementary Data_Custom code/Supplementary Data_Custom code/data/200717-48/.DS_Store
- Supplementary Data_Custom code/Supplementary Data_Custom code/data/200717-48/200717-48_pulseData_generated by the authors.xlsx
- Supplementary Data_Custom code/Supplementary Data_Custom code/data/200717-48/treeData/
- Supplementary Data_Custom code/Supplementary Data_Custom code/data/200717-48/treeData/tree_200717-48.mat
- Supplementary Data_Custom code/Supplementary Data_Custom code/data/200717-50/
- Supplementary Data_Custom code/Supplementary Data_Custom code/data/200717-50/.DS_Store
- Supplementary Data_Custom code/Supplementary Data_Custom code/data/200717-50/200717-50_pulseData_generated by the authors.xlsx
- Supplementary Data_Custom code/Supplementary Data_Custom code/data/200717-50/treeData/
- Supplementary Data_Custom code/Supplementary Data_Custom code/data/200717-50/treeData/tree_200717-50.mat
- Supplementary Data_Custom code/Supplementary Data_Custom code/data/200717-52/
- Supplementary Data_Custom code/Supplementary Data_Custom code/data/200717-52/.DS_Store
- Supplementary Data_Custom code/Supplementary Data_Custom code/data/200717-52/200717-52_pulseData_generated by the authors.xlsx
- Supplementary Data_Custom code/Supplementary Data_Custom code/data/200717-52/treeData/
- Supplementary Data_Custom code/Supplementary Data_Custom code/data/200717-52/treeData/tree_200717-52.mat
- Supplementary Data_Custom code/Supplementary Data_Custom code/data/200724-04/
- Supplementary Data_Custom code/Supplementary Data_Custom code/data/200724-04/.DS_Store
- Supplementary Data_Custom code/Supplementary Data_Custom code/data/200724-04/200724-04_pulseData_generated by the authors.xlsx
- Supplementary Data_Custom code/Supplementary Data_Custom code/data/200724-04/treeData/
- Supplementary Data_Custom code/Supplementary Data_Custom code/data/200724-04/treeData/tree_200724-04.mat
- Supplementary Data_Custom code/Supplementary Data_Custom code/data/200724-06/
- Supplementary Data_Custom code/Supplementary Data_Custom code/data/200724-06/.DS_Store
- Supplementary Data_Custom code/Supplementary Data_Custom code/data/200724-06/200724-06_pulseData_generated by the authors.xlsx
- Supplementary Data_Custom code/Supplementary Data_Custom code/data/200724-06/treeData/
- Supplementary Data_Custom code/Supplementary Data_Custom code/data/200724-06/treeData/tree_200724-06.mat
- Supplementary Data_Custom code/Supplementary Data_Custom code/data/200724-09/
- Supplementary Data_Custom code/Supplementary Data_Custom code/data/200724-09/.DS_Store
- Supplementary Data_Custom code/Supplementary Data_Custom code/data/200724-09/treeData/
- Supplementary Data_Custom code/Supplementary Data_Custom code/data/200724-09/treeData/tree_200724-09.mat
- Supplementary Data_Custom code/Supplementary Data_Custom code/data/200724-20/
- Supplementary Data_Custom code/Supplementary Data_Custom code/data/200724-20/.DS_Store
- Supplementary Data_Custom code/Supplementary Data_Custom code/data/200724-20/200724-20_pulseData_generated by the authors.xlsx
- Supplementary Data_Custom code/Supplementary Data_Custom code/data/200724-20/treeData/
- Supplementary Data_Custom code/Supplementary Data_Custom code/data/200724-20/treeData/tree_200724-20.mat
- Supplementary Data_Custom code/Supplementary Data_Custom code/data/200724-27/
- Supplementary Data_Custom code/Supplementary Data_Custom code/data/200724-27/.DS_Store
- Supplementary Data_Custom code/Supplementary Data_Custom code/data/200724-27/200724-27_pulseData_generated by the authors.xlsx
- Supplementary Data_Custom code/Supplementary Data_Custom code/data/200724-27/treeData/
- Supplementary Data_Custom code/Supplementary Data_Custom code/data/200724-27/treeData/tree_200724-27.mat
- Supplementary Data_Custom code/Supplementary Data_Custom code/data/200724-28/
- Supplementary Data_Custom code/Supplementary Data_Custom code/data/200724-28/.DS_Store
- Supplementary Data_Custom code/Supplementary Data_Custom code/data/200724-28/200724-28_pulseData_generated by the authors.xlsx
- Supplementary Data_Custom code/Supplementary Data_Custom code/data/200724-28/treeData/
- Supplementary Data_Custom code/Supplementary Data_Custom code/data/200724-28/treeData/tree_200724-28.mat
- Supplementary Data_Custom code/Supplementary Data_Custom code/data/200724-45/
- Supplementary Data_Custom code/Supplementary Data_Custom code/data/200724-45/.DS_Store
- Supplementary Data_Custom code/Supplementary Data_Custom code/data/200724-45/200724-45_pulseData_generated by the authors.xlsx
- Supplementary Data_Custom code/Supplementary Data_Custom code/data/200724-45/treeData/
- Supplementary Data_Custom code/Supplementary Data_Custom code/data/200724-45/treeData/tree_200724-45.mat
- Supplementary Data_Custom code/Supplementary Data_Custom code/data/200724-47/
- Supplementary Data_Custom code/Supplementary Data_Custom code/data/200724-47/.DS_Store
- Supplementary Data_Custom code/Supplementary Data_Custom code/data/200724-47/200724-47_pulseData_generated by the authors.xlsx
- Supplementary Data_Custom code/Supplementary Data_Custom code/data/200724-47/treeData/
- Supplementary Data_Custom code/Supplementary Data_Custom code/data/200724-47/treeData/tree_200724-47.mat
- Supplementary Data_Custom code/Supplementary Data_Custom code/data/200724-68/
- Supplementary Data_Custom code/Supplementary Data_Custom code/data/200724-68/.DS_Store
- Supplementary Data_Custom code/Supplementary Data_Custom code/data/200724-68/200724-68_pulseData_generated by the authors.xlsx
- Supplementary Data_Custom code/Supplementary Data_Custom code/data/200724-68/treeData/
- Supplementary Data_Custom code/Supplementary Data_Custom code/data/200724-68/treeData/tree_200724-68.mat
- Supplementary Data_Custom code/Supplementary Data_Custom code/data/200806-01/
- Supplementary Data_Custom code/Supplementary Data_Custom code/data/200806-01/.DS_Store
- Supplementary Data_Custom code/Supplementary Data_Custom code/data/200806-01/200806-01_pulseData_generated by the authors.xlsx
- Supplementary Data_Custom code/Supplementary Data_Custom code/data/200806-01/treeData/
- Supplementary Data_Custom code/Supplementary Data_Custom code/data/200806-01/treeData/tree_200806-01.mat
- Supplementary Data_Custom code/Supplementary Data_Custom code/data/200806-03/
- Supplementary Data_Custom code/Supplementary Data_Custom code/data/200806-03/.DS_Store
- Supplementary Data_Custom code/Supplementary Data_Custom code/data/200806-03/200806-03_pulseData_generated by the authors.xlsx
- Supplementary Data_Custom code/Supplementary Data_Custom code/data/200806-03/treeData/
- Supplementary Data_Custom code/Supplementary Data_Custom code/data/200806-03/treeData/tree_200806-03.mat
- Supplementary Data_Custom code/Supplementary Data_Custom code/data/200806-10/
- Supplementary Data_Custom code/Supplementary Data_Custom code/data/200806-10/.DS_Store
- Supplementary Data_Custom code/Supplementary Data_Custom code/data/200806-10/treeData/
- Supplementary Data_Custom code/Supplementary Data_Custom code/data/200806-10/treeData/tree_200806-10.mat
- Supplementary Data_Custom code/Supplementary Data_Custom code/data/200806-19/
- Supplementary Data_Custom code/Supplementary Data_Custom code/data/200806-19/.DS_Store
- Supplementary Data_Custom code/Supplementary Data_Custom code/data/200806-19/200806-19_pulseData_generated by the authors.xlsx
- Supplementary Data_Custom code/Supplementary Data_Custom code/data/200806-19/treeData/
- Supplementary Data_Custom code/Supplementary Data_Custom code/data/200806-19/treeData/tree_200806-19.mat
- Supplementary Data_Custom code/Supplementary Data_Custom code/data/200806-21/
- Supplementary Data_Custom code/Supplementary Data_Custom code/data/200806-21/.DS_Store
- Supplementary Data_Custom code/Supplementary Data_Custom code/data/200806-21/200806-21_pulseData_generated by the authors.xlsx
- Supplementary Data_Custom code/Supplementary Data_Custom code/data/200806-21/treeData/
- Supplementary Data_Custom code/Supplementary Data_Custom code/data/200806-21/treeData/tree_200806-21.mat
- Supplementary Data_Custom code/Supplementary Data_Custom code/data/200806-25/
- Supplementary Data_Custom code/Supplementary Data_Custom code/data/200806-25/.DS_Store
- Supplementary Data_Custom code/Supplementary Data_Custom code/data/200806-25/200806-25_pulseData_generated by the authors.xlsx
- Supplementary Data_Custom code/Supplementary Data_Custom code/data/200806-25/treeData/
- Supplementary Data_Custom code/Supplementary Data_Custom code/data/200806-25/treeData/tree_200806-25.mat
- Supplementary Data_Custom code/Supplementary Data_Custom code/data/200806-47/
- Supplementary Data_Custom code/Supplementary Data_Custom code/data/200806-47/.DS_Store
- Supplementary Data_Custom code/Supplementary Data_Custom code/data/200806-47/200806-47_pulseData_generated by the authors.xlsx
- Supplementary Data_Custom code/Supplementary Data_Custom code/data/200806-47/treeData/
- Supplementary Data_Custom code/Supplementary Data_Custom code/data/200806-47/treeData/tree_200806-47.mat
- Supplementary Data_Custom code/Supplementary Data_Custom code/data/200806-56/
- Supplementary Data_Custom code/Supplementary Data_Custom code/data/200806-56/.DS_Store
- Supplementary Data_Custom code/Supplementary Data_Custom code/data/200806-56/200806-56_pulseData_generated by the authors.xlsx
- Supplementary Data_Custom code/Supplementary Data_Custom code/data/200806-56/treeData/
- Supplementary Data_Custom code/Supplementary Data_Custom code/data/200806-56/treeData/tree_200806-56.mat
- Supplementary Data_Custom code/Supplementary Data_Custom code/data/200806-58/
[truncated: 443 more entries]
