# Supplementary material for: Frequency modulation of a bacterial quorum sensing response
Source: Nat Commun. 2022 May 19;13:2772. doi: 10.1038/s41467-022-30307-6 (PMC9120067; doi:10.1038/s41467-022-30307-6)
Supplement: Supplementary file 5 — Supplementary Data_Custom code [file 41467_2022_30307_MOESM5_ESM.zip › Supplementary Data_Custom code/Supplementary Data_Custom code/data/200717-22/200717-22_pulseData_generated by the authors.xlsx]

## Sheet: Sheet1
cellNr	frame	time	prominance	height	interval
102	42	13.6667	11.2289	11.7963
154	47	15.3333	31.0509	31.4983
173	48	15.6667	92.9811	93.841
73	45	14.6667	19.8424	20.3053
147	47	15.3333	71.6511	72.1141
231	48	15.6667	6.17553	6.46245
416	50	16.3333	61.5674	63.3128
417	50	16.3333	74.9884	76.7338
