# Supplementary material for: Frequency modulation of a bacterial quorum sensing response
Source: Nat Commun. 2022 May 19;13:2772. doi: 10.1038/s41467-022-30307-6 (PMC9120067; doi:10.1038/s41467-022-30307-6)
Supplement: Supplementary file 5 — Supplementary Data_Custom code [file 41467_2022_30307_MOESM5_ESM.zip › Supplementary Data_Custom code/Supplementary Data_Custom code/data/200717-23/200717-23_pulseData_generated by the authors.xlsx]

## Sheet: Sheet1
cellNr	frame	time	prominance	height	interval
2	9	2.66667	15.1307	5.77149
3	9	2.66667	18.219	4.14714
14	17	5.33333	29.043	24.6619	2.66667
8	21	6.66667	8.05975	6.267	4
5	10	3	17.5088	8.14958
5	15	4.66667	11.8551	5.91761	1.66667
6	10	3	18.8536	4.78175
15	17	5.33333	22.626	18.2448	2.66667
128	48	15.6667	24.9828	25.8428	9
79	36	11.6667	7.18052	6.74995	9
159	43	14	9.69416	13.9378	2.33333
10	16	5	12.784	6.84649	2
12	16	5	7.77816	5.48556	2
59	28	9	6.61133	5.2642	3.66667
78	36	11.6667	7.07	6.63944	9
