# Supplementary material for: Frequency modulation of a bacterial quorum sensing response
Source: Nat Commun. 2022 May 19;13:2772. doi: 10.1038/s41467-022-30307-6 (PMC9120067; doi:10.1038/s41467-022-30307-6)
Supplement: Supplementary file 5 — Supplementary Data_Custom code [file 41467_2022_30307_MOESM5_ESM.zip › Supplementary Data_Custom code/Supplementary Data_Custom code/data/200717-24/200717-24_pulseData_generated by the authors.xlsx]

## Sheet: Sheet1
cellNr	frame	time	prominance	height	interval
45	34	11	65.8148	66.2946
91	42	13.6667	11.1341	5.71407	2.66667
412	48	15.6667	7.99104	8.05038
206	47	15.3333	7.53031	7.58965
214	46	15	27.7179	28.265
28	31	10	12.6662	12.7944
29	31	10	13.0544	13.1827
196	48	15.6667	9.24376	9.68027
86	41	13.3333	51.3299	54.0846
172	48	15.6667	6.8593	8.4167	2.33333
173	48	15.6667	7.2666	6.77978	2.33333
90	43	14	12.3266	9.96271	3
180	49	16	9.18632	5.21428	2
361	50	16.3333	9.46654	5.4945	2.33333
114	48	15.6667	23.6464	23.8393	5.66667
44	34	11	43.4507	43.9305
112	50	16.3333	16.6925	17.7364	6.33333
225	51	16.6667	18.1508	19.1947	6.66667
88	44	14.3333	7.98864	3.30961	3.33333
177	45	14.6667	10.0668	5.38775	3.66667
