# Supplementary material for: Frequency modulation of a bacterial quorum sensing response
Source: Nat Commun. 2022 May 19;13:2772. doi: 10.1038/s41467-022-30307-6 (PMC9120067; doi:10.1038/s41467-022-30307-6)
Supplement: Supplementary file 5 — Supplementary Data_Custom code [file 41467_2022_30307_MOESM5_ESM.zip › Supplementary Data_Custom code/Supplementary Data_Custom code/data/200717-48/200717-48_pulseData_generated by the authors.xlsx]

## Sheet: Sheet1
cellNr	frame	time	prominance	height	interval
1	6	1.66667	15.0392	6.20303
3	11	3.33333	6.7883	1.66072	1.66667
2	11	3.33333	6.83591	3.6031	1.66667
196	53	17.3333	9.21573	9.4894	14
51	38	12.3333	49.1015	50.2866	9
103	44	14.3333	21.6866	34.025	2
52	37	12	7.12171	7.5066	8.66667
216	51	16.6667	57.3156	57.8731	13.3333
217	50	16.3333	32.8149	33.3725	13
242	50	16.3333	26.6711	27.1516	13
243	50	16.3333	32.7367	33.2171	13
33	38	12.3333	8.59413	8.76129	9
38	37	12	12.3291	12.0177	8.66667
153	52	17	64.4534	67.6198	5
86	45	14.6667	6.80418	7.67924	11.3333
92	49	16	16.5959	17.8925	12.6667
102	45	14.6667	29.6062	41.9446	2.33333
130	54	17.6667	112.053	114.051	14.3333
39	36	11.6667	10.526	10.2145	8.33333
78	47	15.3333	19.5243	20.6481	3.66667
48	36	11.6667	6.21847	7.3779	8.33333
57	37	12	59.1395	60.0495	8.66667
228	47	15.3333	42.3819	47.5122	3.33333
229	47	15.3333	31.1302	36.2605	3.33333
160	48	15.6667	11.4538	12.2173	12.3333
161	47	15.3333	10.8772	11.6407	12
91	50	16.3333	7.43319	8.33946	13
232	52	17	14.2767	15.2799	13.6667
115	47	15.3333	12.9334	14.4469	3.33333
152	50	16.3333	15.2873	18.4537	4.33333
79	48	15.6667	12.0961	13.22	4
205	54	17.6667	6.53347	20.9573	3
230	49	16	22.3526	23.8661	4
253	51	16.6667	31.7725	33.343	13.3333
