# Supplementary material for: Frequency modulation of a bacterial quorum sensing response
Source: Nat Commun. 2022 May 19;13:2772. doi: 10.1038/s41467-022-30307-6 (PMC9120067; doi:10.1038/s41467-022-30307-6)
Supplement: Supplementary file 5 — Supplementary Data_Custom code [file 41467_2022_30307_MOESM5_ESM.zip › Supplementary Data_Custom code/Supplementary Data_Custom code/data/200717-50/200717-50_pulseData_generated by the authors.xlsx]

## Sheet: Sheet1
cellNr	frame	time	prominance	height	interval
90	44	14.3333	52.3876	52.8668
3	5	1.33333	9.34274	7.98145
52	32	10.3333	13.653	16.2291	9
107	36	11.6667	19.8212	22.8058	10.3333
112	40	13	19.5018	20.1215	11.6667
97	38	12.3333	18.6742	19.3148	11
55	31	10	21.8909	23.6831	8.66667
223	44	14.3333	6.88496	6.09664	4.33333
32	34	11	8.10139	10.6231
129	45	14.6667	10.1069	9.66925	3.66667
17	28	9	15.869	17.319
140	46	15	51.9123	53.3379	6
50	30	9.66667	6.86193	6.43123	8.33333
100	37	12	6.71295	7.97976	2.33333
200	44	14.3333	30.265	33.6938	2.33333
201	44	14.3333	29.039	32.4678	2.33333
54	31	10	27.237	29.0293	8.66667
216	44	14.3333	11.3159	12.7517	4.33333
217	44	14.3333	11.4293	12.8652	4.33333
59	31	10	6.80669	8.97246	8.66667
478	45	14.6667	20.8846	20.3726	4.66667
479	45	14.6667	22.2237	21.7118	4.66667
125	36	11.6667	13.129	13.7546	10.3333
106	36	11.6667	22.4115	25.3961	10.3333
213	45	14.6667	6.05452	11.3967	3
282	46	15	62.6275	64.0531	6
283	46	15	75.1833	76.6089	6
94	42	13.6667	48.2166	49.9055
189	46	15	7.36218	31.6727	1.33333
465	46	15	6.93764	7.78519	13.6667
466	46	15	32.1798	32.6675	13.6667
467	46	15	30.437	30.9246	13.6667
