# Supplementary material for: Frequency modulation of a bacterial quorum sensing response
Source: Nat Commun. 2022 May 19;13:2772. doi: 10.1038/s41467-022-30307-6 (PMC9120067; doi:10.1038/s41467-022-30307-6)
Supplement: Supplementary file 5 — Supplementary Data_Custom code [file 41467_2022_30307_MOESM5_ESM.zip › Supplementary Data_Custom code/Supplementary Data_Custom code/data/200717-52/200717-52_pulseData_generated by the authors.xlsx]

## Sheet: Sheet1
cellNr	frame	time	prominance	height	interval
184	45	14.6667	21.3519	22.1465
29	32	10.3333	33.9515	34.5852
118	45	14.6667	14.2942	14.2208	4.33333
119	45	14.6667	14.2931	14.2198	4.33333
90	45	14.6667	81.698	82.5146
180	47	15.3333	11.8181	93.097	0.666667
103	44	14.3333	19.1749	19.1295
36	35	11.3333	7.39989	8.16673
147	50	16.3333	48.8897	51.9735	5
183	51	16.6667	51.0302	53.9478
100	44	14.3333	16.9521	18.3949
108	44	14.3333	11.0492	14.0335
228	47	15.3333	8.05583	9.04038
229	47	15.3333	9.34063	10.3252
245	47	15.3333	14.2501	14.7008
37	35	11.3333	7.55411	8.32095
75	47	15.3333	8.04723	9.50743	4
56	39	12.6667	32.5692	33.8622
120	45	14.6667	27.147	27.9699
142	49	16	16.8449	18.3894
143	49	16	17.0465	18.591
77	45	14.6667	155.862	157.877
154	49	16	23.172	96.244	1.33333
104	45	14.6667	11.641	13.6008
107	45	14.6667	57.4899	57.7842
127	44	14.3333	15.3665	13.7507
132	45	14.6667	11.4934	11.9147
133	45	14.6667	9.59304	10.0144
67	40	13	28.1691	28.457
135	49	16	6.32728	12.5621	3
78	44	14.3333	6.69634	7.23987
92	44	14.3333	16.7435	17.5381
382	51	16.6667	31.5797	32.2677
383	50	16.3333	22.8879	23.576
163	46	15	12.939	13.7967
177	47	15.3333	7.68852	8.74862
179	47	15.3333	37.5118	38.6045
126	44	14.3333	16.5115	14.8957
138	45	14.6667	7.07033	7.13982
162	46	15	12.1459	13.0036
181	47	15.3333	224.154	224.97
