# Supplementary material for: Frequency modulation of a bacterial quorum sensing response
Source: Nat Commun. 2022 May 19;13:2772. doi: 10.1038/s41467-022-30307-6 (PMC9120067; doi:10.1038/s41467-022-30307-6)
Supplement: Supplementary file 5 — Supplementary Data_Custom code [file 41467_2022_30307_MOESM5_ESM.zip › Supplementary Data_Custom code/Supplementary Data_Custom code/data/200724-04/200724-04_pulseData_generated by the authors.xlsx]

## Sheet: Sheet1
cellNr	frame	time	prominance	height	interval
29	20	6.33333	21.706	22.2022
221	36	11.6667	17.0582	17.2332
41	32	10.3333	113.94	113.64
83	41	13.3333	18.3487	3.71519	3
167	42	13.6667	23.6832	9.04969	3.33333
82	42	13.6667	24.3055	14.2843	3.33333
231	37	12	10.3989	10.6792
220	36	11.6667	10.0382	10.2132
