# Supplementary material for: Frequency modulation of a bacterial quorum sensing response
Source: Nat Commun. 2022 May 19;13:2772. doi: 10.1038/s41467-022-30307-6 (PMC9120067; doi:10.1038/s41467-022-30307-6)
Supplement: Supplementary file 5 — Supplementary Data_Custom code [file 41467_2022_30307_MOESM5_ESM.zip › Supplementary Data_Custom code/Supplementary Data_Custom code/data/200724-20/200724-20_pulseData_generated by the authors.xlsx]

## Sheet: Sheet1
cellNr	frame	time	prominance	height	interval
55	36	11.6667	68.5325	69.1388
30	24	7.66667	10.0367	10.5245
60	32	10.3333	6.62962	9.24486	2.66667
33	33	10.6667	7.33915	7.73923
56	30	9.66667	22.2246	23.1941
63	30	9.66667	13.1999	13.6814
32	35	11.3333	20.8951	21.2951
184	43	14	6.57478	7.1292
185	43	14	8.43105	8.98547
