# Supplementary material for: Frequency modulation of a bacterial quorum sensing response
Source: Nat Commun. 2022 May 19;13:2772. doi: 10.1038/s41467-022-30307-6 (PMC9120067; doi:10.1038/s41467-022-30307-6)
Supplement: Supplementary file 5 — Supplementary Data_Custom code [file 41467_2022_30307_MOESM5_ESM.zip › Supplementary Data_Custom code/Supplementary Data_Custom code/data/200724-27/200724-27_pulseData_generated by the authors.xlsx]

## Sheet: Sheet1
cellNr	frame	time	prominance	height	interval
9	8	2.33333	9.00338	5.10031
153	33	10.6667	263.714	265.197	8.33333
5	7	2	7.47367	5.28969
6	6	1.66667	8.57727	2.88121
13	7	2	13.643	7.94691
48	22	7	41.2948	40.8694	5.33333
96	31	10	8.38581	6.86376	3
73	31	10	51.8079	53.5734	7.66667
225	32	10.3333	88.3503	88.894
112	29	9.33333	9.27976	9.82342
152	32	10.3333	88.4008	89.884	8
