# Supplementary material for: Frequency modulation of a bacterial quorum sensing response
Source: Nat Commun. 2022 May 19;13:2772. doi: 10.1038/s41467-022-30307-6 (PMC9120067; doi:10.1038/s41467-022-30307-6)
Supplement: Supplementary file 5 — Supplementary Data_Custom code [file 41467_2022_30307_MOESM5_ESM.zip › Supplementary Data_Custom code/Supplementary Data_Custom code/data/200724-28/200724-28_pulseData_generated by the authors.xlsx]

## Sheet: Sheet1
cellNr	frame	time	prominance	height	interval
118	36	11.6667	72.7404	72.735
16	19	6	20.4291	20.2796
24	18	5.66667	8.45356	10.7941
13	14	4.33333	7.6025	3.12942
250	37	12	42.4242	43.3976
125	35	11.3333	10.4367	11.4101
49	26	8.33333	38.0017	37.9907	2.66667
99	29	9.33333	148.81	148.799	3.66667
198	36	11.6667	29.0445	15.0626	2.33333
199	36	11.6667	39.4819	27.1708	2.33333
398	39	12.6667	8.30281	17.838	1
114	29	9.33333	6.92914	7.99153
42	27	8.66667	7.45063	8.20066
195	34	11	21.5086	21.1752	5.33333
194	39	12.6667	30.7947	30.4613	7
