# Supplementary material for: Frequency modulation of a bacterial quorum sensing response
Source: Nat Commun. 2022 May 19;13:2772. doi: 10.1038/s41467-022-30307-6 (PMC9120067; doi:10.1038/s41467-022-30307-6)
Supplement: Supplementary file 5 — Supplementary Data_Custom code [file 41467_2022_30307_MOESM5_ESM.zip › Supplementary Data_Custom code/Supplementary Data_Custom code/data/200724-45/200724-45_pulseData_generated by the authors.xlsx]

## Sheet: Sheet1
cellNr	frame	time	prominance	height	interval
37	29	9.33333	65.6051	66.3086
18	26	8.33333	10.7999	11.5034
172	36	11.6667	49.3271	50.7268
173	36	11.6667	50.8998	52.2995
22	23	7.33333	6.87942	6.99301
176	36	11.6667	30.8973	32.2112	4.33333
177	36	11.6667	33.6346	34.9485	4.33333
100	35	11.3333	8.1582	9.53078
201	36	11.6667	9.82169	11.1943
55	30	9.66667	22.3035	22.4063
111	31	10	22.5881	22.6909
222	39	12.6667	12.1391	18.4291	2.66667
39	29	9.33333	15.6853	16.0082
80	36	11.6667	49.2112	50.1973
168	38	12.3333	161.841	163.605
169	37	12	80.255	82.0182
170	38	12.3333	10.59	11.4464
85	36	11.6667	7.05208	7.9085
45	25	8	31.749	31.8626
91	35	11.3333	6.53391	5.22192	3.33333
51	26	8.33333	7.78679	8.04064
103	35	11.3333	23.2575	25.8372	3
219	39	12.6667	12.4833	13.2988
49	34	11	13.0067	13.3868
104	34	11	37.7632	40.195
214	39	12.6667	6.15035	6.364
215	39	12.6667	6.05378	6.26743
150	39	12.6667	56.551	67.7397	3.33333
151	39	12.6667	54.998	66.1868	3.33333
77	37	12	7.57685	8.52159
190	38	12.3333	18.1775	18.147
124	38	12.3333	146.748	147.631
