# Supplementary material for: Frequency modulation of a bacterial quorum sensing response
Source: Nat Commun. 2022 May 19;13:2772. doi: 10.1038/s41467-022-30307-6 (PMC9120067; doi:10.1038/s41467-022-30307-6)
Supplement: Supplementary file 5 — Supplementary Data_Custom code [file 41467_2022_30307_MOESM5_ESM.zip › Supplementary Data_Custom code/Supplementary Data_Custom code/data/200724-47/200724-47_pulseData_generated by the authors.xlsx]

## Sheet: Sheet1
cellNr	frame	time	prominance	height	interval
14	7	2	7.06766	3.52263
14	12	3.66667	6.51405	5.20608	1.66667
5	9	2.66667	10.6133	5.58443
10	10	3	13.7421	8.7132
20	17	5.33333	11.1736	8.44179	2.33333
40	23	7.33333	24.0058	25.1022	2
40	28	9	28.3931	44.2648	1.66667
41	22	7	20.0146	21.111	1.66667
8	10	3	9.66882	6.58965
35	24	7.66667	12.5582	13.5824	4.66667
4	9	2.66667	8.07293	4.99376
46	23	7.33333	15.9275	16.4748	4.66667
6	8	2.33333	7.16434	3.56584
108	33	10.6667	13.2034	14.0785	8.33333
78	31	10	41.493	42.2946	7.33333
44	27	8.66667	15.2097	19.006	6
12	9	2.66667	9.53515	5.93666
208	38	12.3333	47.711	49.6718	10
212	40	13	38.8591	39.5288	10.6667
458	36	11.6667	44.1082	45.992	8
21	19	6	18.0744	15.3426	3
113	27	8.66667	40.8063	42.2253	5
227	36	11.6667	18.4738	13.651	3
132	38	12.3333	35.1091	36.2004	9.33333
133	38	12.3333	34.2954	35.3867	9.33333
34	24	7.66667	14.1966	15.2207	4.66667
192	37	12	25.3991	27.2557	9.33333
453	39	12.6667	7.57636	6.15314	4
228	35	11.3333	138.103	139.936	7.66667
244	32	10.3333	52.1923	52.8396
160	38	12.3333	7.7239	14.4129	3.33333
42	26	8.33333	8.1507	15.3759	2.33333
90	34	11	30.1649	30.0322	8.33333
47	23	7.33333	16.2225	16.7698	4.66667
99	30	9.66667	27.7588	27.5955	7
446	39	12.6667	12.7048	13.8187	10.3333
447	39	12.6667	12.3873	13.5012	10.3333
116	29	9.33333	87.5402	87.9773	5.66667
464	40	13	14.385	11.0872	3.66667
465	40	13	8.38631	5.08852	3.66667
234	34	11	32.4616	33.8775	7.33333
235	34	11	29.9406	31.3564	7.33333
252	33	10.6667	8.23879	8.27139
253	34	11	10.4257	10.4583
39	28	9	6.35544	7.15711	6.33333
94	32	10.3333	35.0014	38.5795	3
191	39	12.6667	14.1288	14.7551	5.33333
245	32	10.3333	50.5008	51.148
245	36	11.6667	20.109	60.4671	1.33333
159	38	12.3333	21.9832	23.7475	3.33333
459	36	11.6667	38.0109	39.8947	8
