# Supplementary material for: Frequency modulation of a bacterial quorum sensing response
Source: Nat Commun. 2022 May 19;13:2772. doi: 10.1038/s41467-022-30307-6 (PMC9120067; doi:10.1038/s41467-022-30307-6)
Supplement: Supplementary file 5 — Supplementary Data_Custom code [file 41467_2022_30307_MOESM5_ESM.zip › Supplementary Data_Custom code/Supplementary Data_Custom code/data/200724-68/200724-68_pulseData_generated by the authors.xlsx]

## Sheet: Sheet1
cellNr	frame	time	prominance	height	interval
94	35	11.3333	58.4321	59.5051
105	37	12	8.10111	8.88432
4	12	3.66667	7.76713	7.14206
48	32	10.3333	33.4752	34.5918
107	37	12	7.33077	7.38341
29	25	8	29.5324	29.5921
20	25	8	8.95742	8.85615
72	37	12	12.7621	14.2937	8.33333
19	25	8	15.4078	15.2766	4.33333
79	35	11.3333	7.46117	7.79308	3.33333
95	34	11	47.3005	48.3735
95	39	12.6667	6.87339	22.2628	1.66667
77	37	12	264.85	265.342	4
21	24	7.66667	9.87334	9.77207
43	32	10.3333	29.1982	31.829	2.66667
112	36	11.6667	53.8157	55.3001
56	34	11	10.7367	12.2211
78	37	12	12.0844	12.4163	4
90	37	12	15.8304	17.0988
114	36	11.6667	37.1711	38.1268
115	36	11.6667	36.0821	37.0378
116	36	11.6667	6.47559	5.05135	3.66667
