# Supplementary material for: Frequency modulation of a bacterial quorum sensing response
Source: Nat Commun. 2022 May 19;13:2772. doi: 10.1038/s41467-022-30307-6 (PMC9120067; doi:10.1038/s41467-022-30307-6)
Supplement: Supplementary file 5 — Supplementary Data_Custom code [file 41467_2022_30307_MOESM5_ESM.zip › Supplementary Data_Custom code/Supplementary Data_Custom code/data/200806-19/200806-19_pulseData_generated by the authors.xlsx]

## Sheet: Sheet1
cellNr	frame	time	prominance	height	interval
220	38	12.3333	8.90899	9.18609
221	38	12.3333	10.2561	10.5332
56	30	9.66667	89.2685	90.3598
112	37	12	8.09896	6.27662	2.33333
250	40	13	75.8186	75.5589
113	38	12.3333	7.2133	8.22052	2.66667
