# Supplementary material for: Frequency modulation of a bacterial quorum sensing response
Source: Nat Commun. 2022 May 19;13:2772. doi: 10.1038/s41467-022-30307-6 (PMC9120067; doi:10.1038/s41467-022-30307-6)
Supplement: Supplementary file 5 — Supplementary Data_Custom code [file 41467_2022_30307_MOESM5_ESM.zip › Supplementary Data_Custom code/Supplementary Data_Custom code/data/200806-25/200806-25_pulseData_generated by the authors.xlsx]

## Sheet: Sheet1
cellNr	frame	time	prominance	height	interval
7	8	2.33333	10.3612	3.8164
6	8	2.33333	14.438	7.89315
2	7	2	14.2641	7.24507
9	14	4.33333	11.5123	3.35539	2.33333
19	20	6.33333	26.4417	25.9239	2
79	34	11	29.7613	30.6396	4.66667
10	14	4.33333	14.0857	9.07879	2.33333
20	20	6.33333	40.7835	40.5943	2
196	36	11.6667	11.3701	13.1962	9.33333
197	36	11.6667	11.404	13.2302	9.33333
28	21	6.66667	6.22523	5.25966	4.33333
4	13	4	10.838	2.68107	2
136	37	12	24.5738	25.6583	8
137	37	12	21.9377	23.0222	8
18	20	6.33333	28.2683	27.7505	2
41	31	10	7.52577	8.25727	3.66667
10	19	6	35.0493	34.8602	1.66667
42	26	8.33333	51.9316	59.4343	2.33333
84	31	10	6.61011	9.24471	1.66667
11	14	4.33333	9.31268	4.30574	2.33333
55	27	8.66667	42.2104	42.4156	6.33333
220	37	12	6.86954	5.20082	3.33333
221	37	12	7.3824	5.71368	3.33333
222	37	12	7.14143	5.57767	3.33333
82	34	11	150.968	151.699	4.66667
21	25	8	48.2485	55.7512	2
43	31	10	21.8568	22.2496	2
124	38	12.3333	24.1875	24.7684	10
87	40	13	8.95619	6.34167	3
204	37	12	10.5774	10.5318	9.66667
205	37	12	11.0807	11.0351	9.66667
