# Supplementary material for: Frequency modulation of a bacterial quorum sensing response
Source: Nat Commun. 2022 May 19;13:2772. doi: 10.1038/s41467-022-30307-6 (PMC9120067; doi:10.1038/s41467-022-30307-6)
Supplement: Supplementary file 5 — Supplementary Data_Custom code [file 41467_2022_30307_MOESM5_ESM.zip › Supplementary Data_Custom code/Supplementary Data_Custom code/data/200806-47/200806-47_pulseData_generated by the authors.xlsx]

## Sheet: Sheet1
cellNr	frame	time	prominance	height	interval
10	19	6	23.2261	23.5009
81	34	11	6.53327	8.69025	5
19	29	9.33333	6.80643	7.80963
86	36	11.6667	26.6916	27.6435	5.66667
87	36	11.6667	31.8705	32.8224	5.66667
53	28	9	19.7107	21.6764
54	31	10	15.7996	15.8788
58	31	10	31.8644	34.2493
29	28	9	10.557	12.942
18	28	9	9.66814	9.49371
11	19	6	25.1899	25.4646
94	36	11.6667	8.46865	8.78249	5.66667
24	23	7.33333	15.7771	16.4293
25	23	7.33333	17.4444	18.0966
84	36	11.6667	25.7907	26.6005	5.66667
50	34	11	17.403	17.9932	3.66667
52	28	9	16.3127	18.2784
214	40	13	34.7938	39.1026	4
215	40	13	32.2636	36.5723	4
47	35	11.3333	6.40376	6.7176	5.33333
101	35	11.3333	18.0644	18.6546	4
112	37	12	37.2907	37.606
113	35	11.3333	14.9204	15.2358
61	31	10	6.18025	9.27808
