# Supplementary material for: Frequency modulation of a bacterial quorum sensing response
Source: Nat Commun. 2022 May 19;13:2772. doi: 10.1038/s41467-022-30307-6 (PMC9120067; doi:10.1038/s41467-022-30307-6)
Supplement: Supplementary file 5 — Supplementary Data_Custom code [file 41467_2022_30307_MOESM5_ESM.zip › Supplementary Data_Custom code/Supplementary Data_Custom code/data/200806-56/200806-56_pulseData_generated by the authors.xlsx]

## Sheet: Sheet1
cellNr	frame	time	prominance	height	interval
61	27	8.66667	15.4255	16.798
122	34	11	82.5004	86.2634	2.33333
123	34	11	88.2905	92.0535	2.33333
39	29	9.33333	29.0684	31.8224
13	22	7	23.4779	23.5899
105	35	11.3333	6.94275	5.52629	4.33333
53	34	11	54.9367	56.2094	4
17	26	8.33333	27.2687	28.4435
69	37	12	24.8842	24.8858	3.66667
38	29	9.33333	27.5531	30.3071
76	39	12.6667	94.4135	99.1423	3.33333
38	36	11.6667	11.3879	16.1167	2.33333
47	31	10	13.891	15.8671
119	35	11.3333	10.4194	12.217
30	26	8.33333	13.6753	15.0478
121	35	11.3333	30.2448	33.2441	3
62	31	10	34.5166	35.6204
251	39	12.6667	6.45155	8.47253	2.66667
99	39	12.6667	9.47126	10.7596
114	35	11.3333	20.9179	21.4955
115	35	11.3333	37.9326	38.5102
248	40	13	7.06722	7.49371	3
68	37	12	28.5728	28.5744	3.66667
78	39	12.6667	6.33003	6.28262	3.33333
104	35	11.3333	6.03738	4.62091	4.33333
54	35	11.3333	19.36	21.3763	4.33333
