# Supplementary material for: Frequency modulation of a bacterial quorum sensing response
Source: Nat Commun. 2022 May 19;13:2772. doi: 10.1038/s41467-022-30307-6 (PMC9120067; doi:10.1038/s41467-022-30307-6)
Supplement: Supplementary file 5 — Supplementary Data_Custom code [file 41467_2022_30307_MOESM5_ESM.zip › Supplementary Data_Custom code/Supplementary Data_Custom code/data/200806-58/200806-58_pulseData_generated by the authors.xlsx]

## Sheet: Sheet1
cellNr	frame	time	prominance	height	interval
5	9	2.66667	11.2658	5.93859
4	9	2.66667	8.57988	3.25263
4	12	3.66667	9.43045	11.3695	1
6	9	2.66667	13.678	7.02122
105	39	12.6667	11.4356	13.3328	10
53	32	10.3333	17.8105	18.9035	7.66667
7	9	2.66667	10.1077	3.45091
14	16	5	10.7771	8.26023	2.33333
14	20	6.33333	6.3031	8.44241	1.33333
7	15	4.66667	7.56323	5.04638	2
9	13	4	9.44168	11.3807	1.33333
150	37	12	42.3098	43.307	8
151	37	12	37.8659	38.8631	8
19	24	7.66667	18.0201	18.2386	3.66667
54	35	11.3333	12.3211	12.7452	8.66667
36	28	9	60.5382	61.3361	5
146	37	12	17.4517	13.9027	3
147	37	12	14.7819	11.2328	3
155	40	13	18.3728	19.8917	5.33333
89	35	11.3333	19.9789	20.8106	8.66667
98	37	12	57.5771	57.9636	9.33333
99	37	12	61.5089	61.8954	9.33333
188	39	12.6667	10.7354	11.7315	10
189	38	12.3333	8.62948	9.62558	9.66667
40	32	10.3333	7.25729	7.25407	7.66667
81	35	11.3333	61.3796	61.3764	8.66667
183	40	13	109.835	111.477	10.3333
48	29	9.33333	7.42657	6.97664	6.66667
248	40	13	86.3371	86.9388	8.33333
144	37	12	14.6927	22.4275	3
116	36	11.6667	13.2414	13.4936	5.33333
117	35	11.3333	18.5656	18.8179	5
118	38	12.3333	25.7465	29.1961	6
