# Supplementary material for: Frequency modulation of a bacterial quorum sensing response
Source: Nat Commun. 2022 May 19;13:2772. doi: 10.1038/s41467-022-30307-6 (PMC9120067; doi:10.1038/s41467-022-30307-6)
Supplement: Supplementary file 5 — Supplementary Data_Custom code [file 41467_2022_30307_MOESM5_ESM.zip › Supplementary Data_Custom code/Supplementary Data_Custom code/data/200812-03/200812-03_pulseData_generated by the authors.xlsx]

## Sheet: Sheet1
cellNr	frame	time	prominance	height	interval
3	9	2.66667	10.6722	7.47231
1	7	2	6.00283	2.8029
80	40	13	40.3768	40.8327	11
130	46	15	16.0882	18.9361	13
330	47	15.3333	91.3713	91.8477	13.3333
331	47	15.3333	91.56	92.0365	13.3333
184	42	13.6667	37.2146	40.1533	11.6667
118	41	13.3333	27.5944	27.6298	10.6667
286	50	16.3333	25.2602	27.3492	14.3333
295	48	15.6667	6.0574	6.98408	13.6667
76	37	12	43.4009	43.5324	10
77	37	12	46.4212	46.5526	10
78	41	13.3333	6.46694	6.9487	11.3333
185	42	13.6667	33.1246	36.0633	11.6667
258	49	16	25.177	26.2063	14
259	48	15.6667	11.5521	12.5815	13.6667
157	44	14.3333	149.012	149.494	12.3333
212	47	15.3333	7.27502	8.27373	12.6667
425	50	16.3333	67.1014	68.1001	13.6667
33	38	12.3333	9.33574	9.60022	10.3333
183	44	14.3333	15.6528	16.5926	12.3333
110	41	13.3333	9.43242	10.0838	10.6667
111	41	13.3333	10.3005	10.9518	10.6667
66	40	13	48.8107	49.0752	11
132	49	16	6.20726	5.61375	3
265	50	16.3333	6.5447	5.9512	3.33333
186	45	14.6667	25.379	25.5793	12.6667
131	46	15	16.5488	19.3968	13
166	45	14.6667	88.0317	89.4107	12.6667
333	46	15	93.8489	95.2279	13
346	48	15.6667	108.326	109.485	13.6667
124	44	14.3333	33.7506	33.7716	11.6667
