# Supplementary material for: Frequency modulation of a bacterial quorum sensing response
Source: Nat Commun. 2022 May 19;13:2772. doi: 10.1038/s41467-022-30307-6 (PMC9120067; doi:10.1038/s41467-022-30307-6)
Supplement: Supplementary file 5 — Supplementary Data_Custom code [file 41467_2022_30307_MOESM5_ESM.zip › Supplementary Data_Custom code/Supplementary Data_Custom code/data/200812-08/200812-08_pulseData_generated by the authors.xlsx]

## Sheet: Sheet1
cellNr	frame	time	prominance	height	interval
13	13	4	40.6577	41.3314
13	17	5.33333	32.748	67.8718	1.33333
38	27	8.66667	129.133	130.545
28	22	7	50.1203	50.6909
228	36	11.6667	167.397	165.702	4.66667
154	34	11	15.3993	11.1524	2.33333
20	22	7	86.3437	87.4962
40	28	9	8.57299	9.86853	2
162	34	11	7.98181	5.48065	2
163	34	11	7.85355	5.35239	2
12	13	4	37.6533	38.3271
24	21	6.66667	41.7879	49.312	2.66667
98	29	9.33333	8.06959	7.29994	2.66667
53	28	9	25.6586	22.2472	3.66667
254	34	11	10.8078	11.3481
255	34	11	12.3767	12.9169
32	29	9.33333	6.3127	7.34029
65	34	11	39.1058	44.3229	1.66667
83	30	9.66667	13.5537	9.53941	2.66667
83	34	11	6.95145	5.13549	1.33333
167	35	11.3333	7.75662	5.94067	1.66667
87	30	9.66667	6.84192	8.49323
106	33	10.6667	6.99286	7.98468	1.66667
74	34	11	6.22825	9.09463
41	29	9.33333	8.75198	4.7377	2.33333
82	34	11	6.14956	5.82156	1.66667
51	29	9.33333	44.9855	43.2909	5.33333
184	32	10.3333	44.1218	45.0822
369	37	12	6.60441	20.8991	1.66667
185	32	10.3333	40.3503	41.3107
50	26	8.33333	6.4618	4.76719	4.33333
445	37	12	6.42161	4.87206	6.66667
155	34	11	14.6272	10.3803	2.33333
