# Supplementary material for: Frequency modulation of a bacterial quorum sensing response
Source: Nat Commun. 2022 May 19;13:2772. doi: 10.1038/s41467-022-30307-6 (PMC9120067; doi:10.1038/s41467-022-30307-6)
Supplement: Supplementary file 5 — Supplementary Data_Custom code [file 41467_2022_30307_MOESM5_ESM.zip › Supplementary Data_Custom code/Supplementary Data_Custom code/data/200812-14/200812-14_pulseData_generated by the authors.xlsx]

## Sheet: Sheet1
cellNr	frame	time	prominance	height	interval
6	6	1.66667	26.4225	10.8869
6	11	3.33333	11.6093	3.63457	1.66667
12	15	4.66667	7.03254	2.37976	1.33333
4	9	2.66667	28.6517	1.88348
17	19	6	8.041	6.84874	3.33333
69	29	9.33333	10.2744	10.9108	3.33333
5	8	2.33333	32.9093	6.14115
10	18	5.66667	7.61004	4.7037	3.33333
25	22	7	29.6832	27.0568	2.33333
7	6	1.66667	25.0517	9.51607
14	12	3.66667	9.91836	7.11475	2
14	16	5	10.5929	4.63294	1.33333
56	28	9	7.22025	7.90235	4
59	25	8	8.18534	7.32195	3
7	11	3.33333	7.6759	4.87229	1.66667
31	20	6.33333	16.0423	17.8237	3
13	12	3.66667	13.6484	5.67368	2
222	31	10	31.8658	32.8607	6.33333
223	31	10	24.85	25.8449	6.33333
109	29	9.33333	38.5294	39.9954	5.66667
68	29	9.33333	9.67667	10.3131	3.33333
89	30	9.66667	85.8119	87.1198	7.33333
88	29	9.33333	80.7276	82.0354	7
