# Supplementary material for: Frequency modulation of a bacterial quorum sensing response
Source: Nat Commun. 2022 May 19;13:2772. doi: 10.1038/s41467-022-30307-6 (PMC9120067; doi:10.1038/s41467-022-30307-6)
Supplement: Supplementary file 5 — Supplementary Data_Custom code [file 41467_2022_30307_MOESM5_ESM.zip › Supplementary Data_Custom code/Supplementary Data_Custom code/data/200812-18/200812-18_pulseData_generated by the authors.xlsx]

## Sheet: Sheet1
cellNr	frame	time	prominance	height	interval
5	8	2.33333	6.45183	7.03111
6	7	2	44.182	44.1454
71	26	8.33333	27.8415	28.8214
21	16	5	10.5555	8.40066	2.66667
48	26	8.33333	13.5171	15.0494	6.33333
52	23	7.33333	7.38294	3.81098	5.33333
7	8	2.33333	159.194	159.157
14	16	5	10.5332	8.02296	2.66667
56	26	8.33333	6.42279	3.67224	3.33333
15	16	5	13.0024	5.97865	2.66667
26	22	7	6.3947	2.82273	5
226	34	11	7.08049	3.43499	2.66667
227	34	11	6.2761	2.6306	2.66667
58	24	7.66667	12.5433	5.84303	2.66667
59	24	7.66667	14.5703	7.86999	2.66667
46	25	8	45.7079	45.6786	5.66667
30	25	8	6.72433	3.01578	3
62	24	7.66667	7.07685	5.27903	2.66667
70	26	8.33333	25.0831	26.0629
442	36	11.6667	28.475	28.6177	9.66667
443	36	11.6667	27.9945	28.1372	9.66667
