# Supplementary material for: Frequency modulation of a bacterial quorum sensing response
Source: Nat Commun. 2022 May 19;13:2772. doi: 10.1038/s41467-022-30307-6 (PMC9120067; doi:10.1038/s41467-022-30307-6)
Supplement: Supplementary file 5 — Supplementary Data_Custom code [file 41467_2022_30307_MOESM5_ESM.zip › Supplementary Data_Custom code/Supplementary Data_Custom code/data/200812-24/200812-24_pulseData_generated by the authors.xlsx]

## Sheet: Sheet1
cellNr	frame	time	prominance	height	interval
5	7	2	118.226	6.67032
10	13	4	8.89479	4.40389	2
4	7	2	118.238	6.68192
3	5	1.33333	110.085	2.40517
6	7	2	10.1955	11.1438	0.666667
6	13	4	11.2091	3.79824	2
14	15	4.66667	11.342	9.15645	3.33333
28	20	6.33333	6.83745	4.51306	1.66667
15	20	6.33333	35.4	34.2549	5
126	31	10	6.82289	4.82218	3.66667
127	31	10	7.04055	5.03983	3.66667
11	13	4	8.2642	3.7733	2
122	32	10.3333	34.8756	37.2075	4
61	31	10	23.4175	25.7493	3.66667
162	34	11	10.5989	11.5229	7
163	34	11	11.476	12.4	7
12	14	4.33333	13.5237	6.11283	2.33333
