# Supplementary material for: Frequency modulation of a bacterial quorum sensing response
Source: Nat Commun. 2022 May 19;13:2772. doi: 10.1038/s41467-022-30307-6 (PMC9120067; doi:10.1038/s41467-022-30307-6)
Supplement: Supplementary file 5 — Supplementary Data_Custom code [file 41467_2022_30307_MOESM5_ESM.zip › Supplementary Data_Custom code/Supplementary Data_Custom code/data/200812-32/200812-32_pulseData_generated by the authors.xlsx]

## Sheet: Sheet1
cellNr	frame	time	prominance	height	interval
14	16	5	31.4989	32.1631
206	33	10.6667	7.03656	7.06993
207	33	10.6667	6.37831	6.41168
48	25	8	10.18	11.4326
233	36	11.6667	58.7421	60.3586	6.66667
