# Supplementary material for: Frequency modulation of a bacterial quorum sensing response
Source: Nat Commun. 2022 May 19;13:2772. doi: 10.1038/s41467-022-30307-6 (PMC9120067; doi:10.1038/s41467-022-30307-6)
Supplement: Supplementary file 5 — Supplementary Data_Custom code [file 41467_2022_30307_MOESM5_ESM.zip › Supplementary Data_Custom code/Supplementary Data_Custom code/data/200819-04/200819-04_pulseData_generated by the authors.xlsx]

## Sheet: Sheet1
cellNr	frame	time	prominance	height	interval
1	8	2.33333	67.1456	29.8096
3	13	4	24.8957	45.6828	1.66667
6	19	6	16.6704	26.9301	2
6	24	7.66667	6.62886	12.4679	1.66667
2	13	4	23.5445	44.3316	1.66667
4	19	6	9.43116	12.5086	2
8	24	7.66667	22.5481	28.2071	1.66667
17	29	9.33333	7.69944	16.176	1.66667
68	42	13.6667	43.8975	46.7661	4.33333
9	24	7.66667	20.039	25.698	1.66667
19	30	9.66667	111.941	119.792	2
38	40	13	14.0928	11.1382	3.33333
10	27	8.66667	51.7965	51.2134	4.66667
40	38	12.3333	29.0041	29.7904	3.66667
81	43	14	7.64226	22.2886	1.66667
13	26	8.33333	25.5714	31.4104	2.33333
7	20	6.33333	21.6885	31.9482	2.33333
14	24	7.66667	13.7961	38.4842	1.33333
28	31	10	45.976	57.0889	2.33333
115	46	15	105.083	111.285	5
15	25	8	17.0954	41.7835	1.66667
60	37	12	60.2194	58.2526	4
121	42	13.6667	10.7782	37.4645	1.66667
42	38	12.3333	7.67338	8.8267	3.66667
24	35	11.3333	41.5458	46.245	3.66667
96	44	14.3333	44.0329	64.9941	3
97	44	14.3333	42.6009	63.5622	3
61	37	12	66.0583	64.0916	4
122	44	14.3333	38.2573	70.1753	2.33333
122	46	15	27.7286	90.0051	0.666667
123	44	14.3333	67.6228	99.5408	2.33333
63	38	12.3333	86.2117	86.7323	4.33333
126	44	14.3333	22.5013	48.5788	2
127	46	15	22.3581	37.7352	2.66667
67	40	13	52.1488	54.8169	5.33333
135	44	14.3333	7.58929	44.3287	1.33333
35	38	12.3333	25.786	30.6266	3
142	46	15	28.826	46.5656	2.66667
41	38	12.3333	28.6569	29.4433	3.66667
43	38	12.3333	6.29044	7.44376	3.66667
11	27	8.66667	36.2729	35.6899	4.66667
23	34	11	18.4105	27.7506	2.33333
47	43	14	58.605	71.8403	3
54	38	12.3333	112.142	118.063	4
112	46	15	58.0119	61.8588	5
113	46	15	47.9116	51.7584	5
29	31	10	48.9189	60.0318	2.33333
59	37	12	15.5651	17.6801	2
59	42	13.6667	16.4524	28.0981	1.66667
62	38	12.3333	124.748	125.269	4.33333
125	44	14.3333	10.7341	32.3399	2
32	39	12.6667	24.9296	26.5686	5
64	44	14.3333	45.8835	71.4528	1.66667
129	46	15	74.5563	100.126	2.33333
66	39	12.6667	45.327	47.9951	5
66	44	14.3333	12.1875	28.8121	1.66667
70	40	13	45.4439	50.2844	3.66667
18	29	9.33333	103.914	111.766	1.66667
36	38	12.3333	33.0603	47.5228	3
72	42	13.6667	28.2632	71.6916	1.33333
75	40	13	46.9826	47.1111	3.66667
75	43	14	7.27874	39.0086	1
39	39	12.6667	16.6455	24.3263	3
78	44	14.3333	70.4016	90.7055	1.66667
22	34	11	12.0834	21.4235	2.33333
44	40	13	54.3924	71.5979	2
88	46	15	61.0285	85.5861	2
44	44	14.3333	12.2063	36.7639	1.33333
89	46	15	8.95827	44.9414	0.666667
46	40	13	27.9187	41.1541	2
27	37	12	89.6665	95.588	3.66667
55	44	14.3333	42.0202	56.7693	2.33333
111	46	15	69.8906	84.6397	3
58	38	12.3333	22.5294	24.6444	2.33333
58	44	14.3333	7.31293	20.2137	2
74	40	13	45.1332	45.2616	3.66667
34	40	13	27.8054	30.674	3.66667
69	46	15	41.4588	57.4631	2
73	45	14.6667	8.82987	14.5452	2.33333
45	40	13	76.7788	93.9843	2
104	43	14	23.3401	27.1331	5.66667
105	42	13.6667	23.5193	27.3124	5.33333
