# Supplementary material for: Frequency modulation of a bacterial quorum sensing response
Source: Nat Commun. 2022 May 19;13:2772. doi: 10.1038/s41467-022-30307-6 (PMC9120067; doi:10.1038/s41467-022-30307-6)
Supplement: Supplementary file 5 — Supplementary Data_Custom code [file 41467_2022_30307_MOESM5_ESM.zip › Supplementary Data_Custom code/Supplementary Data_Custom code/data/200819-12/200819-12_pulseData_generated by the authors.xlsx]

## Sheet: Sheet1
cellNr	frame	time	prominance	height	interval
9	28	9	47.0551	47.0472
9	33	10.6667	87.2792	78.4728	1.66667
9	38	12.3333	117.501	66.8255	1.66667
9	40	13	7.51908	13.9257	0.666667
9	43	14	72.2786	19.5655	1
9	45	14.6667	69.0614	49.5331	0.666667
9	50	16.3333	145.247	104.793	1.66667
6	25	8	34.9651	33.7193
50	36	11.6667	16.3595	27.9744	3.66667
50	45	14.6667	57.5406	52.7104	3
7	26	8.33333	14.4282	16.2909
63	44	14.3333	29.1749	31.7045	6
11	31	10	19.1899	20.2909
92	47	15.3333	25.0979	27.2382	5.33333
92	53	17.3333	105.919	132.159	2
59	45	14.6667	11.1482	13.469	6.33333
8	29	9.33333	45.0453	45.0374
16	38	12.3333	33.4488	47.9736	3
67	45	14.6667	17.3555	26.1721	2.33333
134	50	16.3333	58.8452	83.1484	1.66667
17	34	11	10.4627	43.7302	1.66667
17	36	11.6667	9.55998	52.6925	0.666667
35	43	14	28.2049	38.3806	2.33333
71	48	15.6667	50.7295	88.301	1.66667
142	53	17.3333	19.7551	88.5489	1.66667
13	34	11	9.95618	6.88688	3
26	39	12.6667	6.79513	6.23693	1.66667
69	43	14	30.6927	47.2921	2.33333
5	28	9	8.24351	9.34455
20	35	11.3333	63.921	70.0182	2.33333
20	41	13.3333	19.5444	52.346	2
40	49	16	8.27682	16.3279	2.66667
82	50	16.3333	12.8919	15.9217	3
41	49	16	6.83792	9.86773	2.66667
21	35	11.3333	62.6128	68.7099	2.33333
21	38	12.3333	10.8265	59.7493	1
21	42	13.6667	13.4204	42.6078	1.33333
42	49	16	24.7607	50.5213	2.33333
43	43	14	29.3684	58.5558	1.66667
86	51	16.6667	62.627	65.4427	2.66667
87	51	16.6667	57.4721	60.2877	2.66667
44	41	13.3333	98.3998	102.842	3.33333
176	50	16.3333	106.434	145.76	3
177	50	16.3333	129.927	169.254	3
178	50	16.3333	31.9935	35.8891	3
179	51	16.6667	32.8524	36.7479	3.33333
25	35	11.3333	6.90295	18.5179	3.33333
51	45	14.6667	11.126	7.016	3.33333
32	39	12.6667	36.6528	51.1776	3.33333
64	49	16	11.5408	8.05851	3.33333
33	44	14.3333	14.4861	23.3027	2
132	52	17	47.6668	51.1373	2.66667
133	53	17.3333	100.956	104.426	3
45	40	13	43.8989	48.3412	3
180	52	17	14.5996	23.268	4
181	53	17.3333	20.8528	29.5212	4.33333
110	50	16.3333	111.957	115.542	5.33333
91	50	16.3333	65.0723	73.8941	3.33333
49	40	13	11.7085	12.3823	5
99	51	16.6667	53.4234	60.9859	3.66667
199	52	17	57.8163	65.3788	4
102	50	16.3333	18.2325	14.1224	5
55	46	15	43.2278	46.8126	4
111	51	16.6667	49.6924	68.153	1.66667
223	52	17	57.9201	76.3807	2
112	47	15.3333	52.7121	55.1581	7
30	35	11.3333	7.62574	10.7743	3
120	50	16.3333	175.551	183.309	5
68	44	14.3333	48.9626	65.5621	2.66667
136	48	15.6667	52.3998	103.558	1.33333
136	51	16.6667	22.6216	118.58	1
94	51	16.6667	37.1557	40.885	6.66667
189	53	17.3333	10.6614	47.5625	0.666667
48	43	14	60.3531	61.0269	6
193	53	17.3333	18.9366	28.8893	3.33333
98	49	16	29.9629	37.6173	3
54	43	14	18.2948	21.8796	3
108	48	15.6667	20.6132	35.9934	1.66667
109	48	15.6667	15.7169	31.0971	1.66667
113	48	15.6667	65.1245	67.5706	7.33333
117	52	17	18.1217	20.1114	8.66667
235	53	17.3333	21.7592	23.7489	9
119	51	16.6667	31.0116	43.1481	2
60	46	15	6.40356	14.1619	3.66667
246	53	17.3333	25.4402	26.5213	6
247	53	17.3333	22.0854	23.1665	6
62	43	14	23.0718	25.6015	5.66667
125	50	16.3333	84.7809	95.4571	2.33333
130	50	16.3333	96.168	103.951	3.66667
131	50	16.3333	69.8752	77.6579	3.66667
135	50	16.3333	118.474	142.777	1.66667
137	48	15.6667	40.657	91.8154	1.33333
46	46	15	24.9965	27.1369	5
122	51	16.6667	26.0572	29.4793	5.33333
62	47	15.3333	7.32788	18.0041	1.33333
124	52	17	9.45562	20.2374	1.66667
