# Supplementary material for: Frequency modulation of a bacterial quorum sensing response
Source: Nat Commun. 2022 May 19;13:2772. doi: 10.1038/s41467-022-30307-6 (PMC9120067; doi:10.1038/s41467-022-30307-6)
Supplement: Supplementary file 5 — Supplementary Data_Custom code [file 41467_2022_30307_MOESM5_ESM.zip › Supplementary Data_Custom code/Supplementary Data_Custom code/data/200819-16/200819-16_pulseData_generated by the authors.xlsx]

## Sheet: Sheet1
cellNr	frame	time	prominance	height	interval
5	17	5.33333	34.9411	35.0118
10	23	7.33333	92.676	113.537	2
21	29	9.33333	42.7721	99.1026	2
42	36	11.6667	20.1199	19.5417	2.33333
84	45	14.6667	90.9185	98.0975	3
6	19	6	24.3252	23.6311
26	31	10	35.1848	41.4231	4
107	40	13	20.9053	27.7074	3
107	47	15.3333	8.10824	17.2252	2.33333
12	26	8.33333	34.8544	41.7528	2.33333
24	31	10	27.9954	65.3907	1.66667
96	44	14.3333	19.495	37.2547	4.33333
25	31	10	39.893	77.2883	1.66667
50	37	12	17.6135	48.85	2
100	44	14.3333	29.6071	39.4908	2.33333
101	44	14.3333	48.318	58.2018	2.33333
40	32	10.3333	8.44858	15.2998	3
80	41	13.3333	68.5105	68.8321	3
87	38	12.3333	23.2035	22.0563	3
87	42	13.6667	18.9219	30.3124	1.33333
11	25	8	100.629	108.311	2.66667
22	31	10	18.7064	39.8226	2
89	38	12.3333	106.785	112.048	2.33333
45	32	10.3333	61.1949	82.3112	2.33333
91	38	12.3333	48.6565	114.013	2
46	33	10.6667	48.299	61.2562	2.66667
92	39	12.6667	46.3242	83.8549	2
23	31	10	16.2344	29.1916	2
94	39	12.6667	50.0118	59.2315	2.66667
51	39	12.6667	54.4043	74.1315	2.66667
55	37	12	12.8906	16.6729	6
220	45	14.6667	51.1364	61.645	2.66667
110	42	13.6667	28.3815	38.8901	1.66667
9	23	7.33333	158.704	160.638
18	30	9.66667	7.58278	66.3983	2.33333
36	39	12.6667	130.692	152.375	3
73	44	14.3333	37.5777	70.8346	1.66667
73	47	15.3333	10.6615	74.0509	1
37	38	12.3333	123.065	144.748	2.66667
81	38	12.3333	24.0407	24.3622	2
163	44	14.3333	6.67868	14.2186	2
85	38	12.3333	31.2139	30.6356	3
85	43	14	15.4519	21.1654	1.66667
171	44	14.3333	24.8471	30.5606	2
86	38	12.3333	18.3734	17.2262	3
86	43	14	58.1176	68.5877	1.66667
90	37	12	7.01005	72.3663	1.66667
90	43	14	21.2429	51.15	2
93	42	13.6667	19.0026	61.4892	3
186	47	15.3333	20.786	58.7117	1.66667
187	45	14.6667	12.8486	55.0322	1
190	44	14.3333	121.797	131.016	4.33333
191	44	14.3333	118.348	127.568	4.33333
52	34	11	76.7253	82.9636	5
104	38	12.3333	8.48608	66.2958	1.33333
208	44	14.3333	22.1058	36.1639	2
209	44	14.3333	17.9421	32.0003	2
111	42	13.6667	119.187	122.97	7.66667
30	32	10.3333	31.9504	33.5169
8	23	7.33333	86.8623	88.7956
16	33	10.6667	16.0146	34.779	3.33333
64	44	14.3333	44.0664	53.9617	3.66667
129	45	14.6667	49.2248	59.1201	4
130	45	14.6667	33.6194	37.1767	4
65	44	14.3333	30.443	34.0003	3.66667
33	35	11.3333	36.9643	55.7287	4
19	30	9.66667	43.1245	108.103	2.33333
38	38	12.3333	23.7791	31.0408	2.66667
38	41	13.3333	6.69713	24.1985	1
76	45	14.6667	9.00715	23.6604	1.33333
39	38	12.3333	29.9617	37.2234	2.66667
39	44	14.3333	32.3676	49.4014	2
41	35	11.3333	10.8829	8.52485	4
41	38	12.3333	7.11843	15.2989	1
83	44	14.3333	9.96423	13.1161	2
167	47	15.3333	69.5134	72.6653	3
88	38	12.3333	84.4612	89.7241	2.33333
88	44	14.3333	8.06078	14.1633	2
106	40	13	12.8457	19.6478	3
212	45	14.6667	11.1397	24.5114	1.66667
108	41	13.3333	44.5611	48.7838	7.33333
108	44	14.3333	19.5165	66.5875	1
217	45	14.6667	53.0247	100.096	1.33333
54	37	12	18.9668	23.1895	6
218	46	15	43.7963	52.5943	3
219	47	15.3333	130.839	139.637	3.33333
14	22	7	7.70076	9.51787
56	34	11	54.8971	59.1181	4
112	43	14	14.0885	35.2077	3
224	45	14.6667	6.85791	40.2087	0.666667
113	43	14	13.3927	28.3004	3
57	34	11	37.7109	41.9319	4
114	42	13.6667	48.7731	65.0418	2.66667
57	39	12.6667	8.31527	24.5839	1.66667
230	45	14.6667	89.2748	103.789	2
231	45	14.6667	50.0392	64.5533	2
59	36	11.6667	52.6463	57.8965	4.66667
118	41	13.3333	44.3563	77.4617	1.66667
236	46	15	68.1737	117.269	1.66667
118	44	14.3333	7.68951	56.7852	1
122	41	13.3333	57.5168	86.3863	3
63	35	11.3333	81.1294	85.4329
254	45	14.6667	25.1901	35.6696	3.33333
255	45	14.6667	28.6247	39.1041	3.33333
17	31	10	12.2094	26.5815	2.66667
35	36	11.6667	55.9994	81.7128	1.66667
70	45	14.6667	31.7231	19.0857	3
141	46	15	32.7421	20.1047	3.33333
82	40	13	12.9483	21.1287	1.66667
58	36	11.6667	57.1872	62.4374	4.66667
117	44	14.3333	7.42531	8.02464	2.66667
238	46	15	123.34	122.937	3.33333
239	46	15	100.849	100.446	3.33333
123	41	13.3333	15.2975	44.1671	3
123	45	14.6667	11.3598	45.8303	1.33333
31	33	10.6667	63.3066	67.6101
62	39	12.6667	6.16109	24.1455	2
248	47	15.3333	19.5432	23.5294	2.66667
252	47	15.3333	31.1184	39.9458	4
126	45	14.6667	9.89281	18.7202	3.33333
17	34	11	26.3986	52.112	1
143	47	15.3333	19.1309	21.1542	3.66667
69	47	15.3333	6.873	6.78057	4.33333
184	47	15.3333	48.439	104.403	2.66667
188	47	15.3333	89.7627	120.47	2.66667
97	42	13.6667	16.4073	34.167	3.66667
49	38	12.3333	59.8999	104.005	2.33333
98	43	14	37.6038	87.3594	1.66667
105	40	13	13.163	56.7912	2
210	46	15	8.56733	41.4074	2
211	44	14.3333	9.92975	65.102	1.33333
125	42	13.6667	122.848	140.832	3
125	47	15.3333	21.1119	114.214	1.66667
