# Supplementary material for: Frequency modulation of a bacterial quorum sensing response
Source: Nat Commun. 2022 May 19;13:2772. doi: 10.1038/s41467-022-30307-6 (PMC9120067; doi:10.1038/s41467-022-30307-6)
Supplement: Supplementary file 5 — Supplementary Data_Custom code [file 41467_2022_30307_MOESM5_ESM.zip › Supplementary Data_Custom code/Supplementary Data_Custom code/data/200819-24/200819-24_pulseData_generated by the authors.xlsx]

## Sheet: Sheet1
cellNr	frame	time	prominance	height	interval
164	46	15	96.7648	97.8197
121	42	13.6667	22.2306	22.5636
88	37	12	35.9569	36.6996
34	29	9.33333	34.9552	35.3268
35	29	9.33333	31.1682	31.5397
94	36	11.6667	17.1253	18.0778
55	34	11	15.3616	15.7556
152	45	14.6667	82.805	82.9717
372	48	15.6667	50.3235	50.9099
449	45	14.6667	40.1854	39.7005
