# Supplementary material for: Frequency modulation of a bacterial quorum sensing response
Source: Nat Commun. 2022 May 19;13:2772. doi: 10.1038/s41467-022-30307-6 (PMC9120067; doi:10.1038/s41467-022-30307-6)
Supplement: Supplementary file 5 — Supplementary Data_Custom code [file 41467_2022_30307_MOESM5_ESM.zip › Supplementary Data_Custom code/Supplementary Data_Custom code/data/200819-26/200819-26_pulseData_generated by the authors.xlsx]

## Sheet: Sheet1
cellNr	frame	time	prominance	height	interval
20	26	8.33333	24.0634	24.6814
40	37	12	8.82778	7.42507	3.66667
40	42	13.6667	8.3401	3.04195	1.66667
21	26	8.33333	24.9542	25.5723
56	32	10.3333	59.3741	59.8489
227	41	13.3333	6.09192	6.81019	3
