# Supplementary material for: Frequency modulation of a bacterial quorum sensing response
Source: Nat Commun. 2022 May 19;13:2772. doi: 10.1038/s41467-022-30307-6 (PMC9120067; doi:10.1038/s41467-022-30307-6)
Supplement: Supplementary file 5 — Supplementary Data_Custom code [file 41467_2022_30307_MOESM5_ESM.zip › Supplementary Data_Custom code/Supplementary Data_Custom code/data/200819-27/200819-27_pulseData_generated by the authors.xlsx]

## Sheet: Sheet1
cellNr	frame	time	prominance	height	interval
6	11	3.33333	7.16359	4.17762
5	12	3.66667	8.03857	4.17581
12	20	6.33333	15.6237	16.6637	3
96	33	10.6667	22.7354	23.0301	4.33333
223	41	13.3333	84.1236	85.0958	10
7	12	3.66667	8.43488	5.44891
4	12	3.66667	7.96204	4.09928
34	34	11	92.7479	92.3386	7.33333
136	41	13.3333	18.0302	37.6912	2.33333
70	37	12	8.02029	9.0156	8.33333
33	34	11	6.12975	7.4466	7.33333
79	37	12	54.8664	55.8572	8.33333
97	33	10.6667	21.4994	21.794	4.33333
