# Supplementary material for: Frequency modulation of a bacterial quorum sensing response
Source: Nat Commun. 2022 May 19;13:2772. doi: 10.1038/s41467-022-30307-6 (PMC9120067; doi:10.1038/s41467-022-30307-6)
Supplement: Supplementary file 5 — Supplementary Data_Custom code [file 41467_2022_30307_MOESM5_ESM.zip › Supplementary Data_Custom code/Supplementary Data_Custom code/data/200819-49/200819-49_pulseData_generated by the authors.xlsx]

## Sheet: Sheet1
cellNr	frame	time	prominance	height	interval
15	18	5.66667	7.62493	7.12638
4	15	4.66667	14.3777	15.2569
34	33	10.6667	53.8145	52.9818	6
69	40	13	14.3693	16.2517	2.33333
6	11	3.33333	6.37667	5.28993
6	16	5	34.9177	36.324	1.66667
33	32	10.3333	6.87763	6.20549	5.66667
103	36	11.6667	148.253	147.702	6.66667
83	37	12	13.9799	14.5116
88	37	12	97.719	98.8427
35	32	10.3333	6.06431	5.23161	5.66667
39	30	9.66667	53.0642	53.9848	5
157	40	13	8.00287	9.88121	3.33333
79	39	12.6667	10.188	10.5239	3
