# Supplementary material for: Frequency modulation of a bacterial quorum sensing response
Source: Nat Commun. 2022 May 19;13:2772. doi: 10.1038/s41467-022-30307-6 (PMC9120067; doi:10.1038/s41467-022-30307-6)
Supplement: Supplementary file 5 — Supplementary Data_Custom code [file 41467_2022_30307_MOESM5_ESM.zip › Supplementary Data_Custom code/Supplementary Data_Custom code/data/200819-54/200819-54_pulseData_generated by the authors.xlsx]

## Sheet: Sheet1
cellNr	frame	time	prominance	height	interval
2	6	1.66667	14.2134	7.57401
3	10	3	65.7133	59.074
14	17	5.33333	15.2457	15.2225	2.33333
28	24	7.66667	17.5747	16.2798	2.33333
29	23	7.33333	11.5469	10.252	2
59	30	9.66667	32.4117	33.5684	2.33333
30	24	7.66667	175.748	176.043	4.66667
61	30	9.66667	27.4266	20.5751	2
244	37	12	31.3228	28.2187	2.33333
247	37	12	16.0834	6.30134	2.33333
64	33	10.6667	14.6911	14.8404	9
65	33	10.6667	17.0343	17.1836	9
6	16	5	6.11371	8.18932	2
12	22	7	10.4686	3.97183	2
26	23	7.33333	8.31536	7.62055	2.33333
112	34	11	15.791	16.8655	3.33333
15	21	6.66667	20.745	21.0403	3.66667
62	32	10.3333	9.20201	12.2121	3.66667
11	23	7.33333	21.2996	22.7963	5.66667
188	39	12.6667	43.3314	44.4199	5.33333
189	40	13	45.9788	47.0672	5.66667
203	39	12.6667	54.0402	55.2449	5.66667
113	34	11	19.9057	20.9802	3.33333
46	32	10.3333	20.4293	21.0607	3
42	38	12.3333	9.1446	9.86358	10.6667
86	42	13.6667	55.5601	55.2986	12
87	42	13.6667	56.8207	56.5593	12
44	32	10.3333	59.5861	59.4747	3
89	40	13	6.18159	5.95683	2.66667
22	29	9.33333	8.72632	8.61493	2
58	30	9.66667	37.3527	38.5094	2.33333
233	42	13.6667	6.84739	6.70906	4
234	42	13.6667	8.25585	6.39039	4
120	35	11.3333	7.97011	15.6083	3.66667
240	40	13	12.2924	8.52734	1.66667
241	36	11.6667	11.0666	18.7048	4
241	40	13	6.58643	4.10817	1.33333
242	36	11.6667	11.7304	9.65152	4
243	36	11.6667	6.7344	4.65557	4
486	42	13.6667	54.9528	55.4273	2
487	42	13.6667	41.8231	42.2976	2
41	32	10.3333	6.27787	6.32463	8.66667
245	37	12	35.4449	32.3408	2.33333
124	33	10.6667	15.1772	18.1873	4
126	32	10.3333	12.8656	7.2555	3.66667
202	39	12.6667	51.2372	52.4419	5.66667
246	37	12	19.3178	9.53576	2.33333
63	31	10	10.1801	4.56996	3.33333
