# Supplementary material for: Frequency modulation of a bacterial quorum sensing response
Source: Nat Commun. 2022 May 19;13:2772. doi: 10.1038/s41467-022-30307-6 (PMC9120067; doi:10.1038/s41467-022-30307-6)
Supplement: Supplementary file 5 — Supplementary Data_Custom code [file 41467_2022_30307_MOESM5_ESM.zip › Supplementary Data_Custom code/Supplementary Data_Custom code/data/200819-55/200819-55_pulseData_generated by the authors.xlsx]

## Sheet: Sheet1
cellNr	frame	time	prominance	height	interval
8	19	6	40.0966	42.1565
32	27	8.66667	8.30037	6.66586	2.66667
9	16	5	16.797	18.8569
45	27	8.66667	6.33404	4.47391
91	36	11.6667	7.86312	6.93063	3
51	27	8.66667	9.78971	10.3404
33	27	8.66667	14.6501	13.0156	2.66667
67	33	10.6667	10.7668	9.85257	2
135	40	13	52.0542	54.2861	2.33333
50	27	8.66667	8.97664	9.52733
104	37	12	38.3185	39.6724
120	34	11	98.8648	99.7359
121	34	11	97.5308	98.4019
33	32	10.3333	7.53073	6.61651	1.66667
17	24	7.66667	18.1718	43.3681	1.66667
34	33	10.6667	9.44529	5.71484	3
92	36	11.6667	60.8452	61.0466
122	34	11	7.80236	7.98608
69	34	11	10.3454	6.61495	3.33333
139	41	13.3333	6.69162	6.73548	2.33333
71	39	12.6667	27.6332	26.6901	5
143	40	13	29.8261	28.883	5.33333
165	41	13.3333	6.3028	6.3818
99	38	12.3333	17.5777	18.855
230	41	13.3333	52.893	53.4888
231	41	13.3333	40.4964	41.0923
58	33	10.6667	8.2337	9.26135
61	33	10.6667	6.26432	6.44804
46	33	10.6667	9.31702	9.51844
113	40	13	11.1721	11.7733
227	41	13.3333	11.9608	12.5621
70	40	13	23.617	21.5174	5.33333
158	40	13	31.8127	33.7771	8
