# Supplementary material for: Frequency modulation of a bacterial quorum sensing response
Source: Nat Commun. 2022 May 19;13:2772. doi: 10.1038/s41467-022-30307-6 (PMC9120067; doi:10.1038/s41467-022-30307-6)
Supplement: Supplementary file 5 — Supplementary Data_Custom code [file 41467_2022_30307_MOESM5_ESM.zip › Supplementary Data_Custom code/Supplementary Data_Custom code/data/200819-73/200819-73_pulseData_generated by the authors.xlsx]

## Sheet: Sheet1
cellNr	frame	time	prominance	height	interval
114	30	9.66667	13.7717	14.4324
115	30	9.66667	13.468	14.1287
224	40	13	66.9757	67.7214
102	34	11	26.9846	27.8974
