# Supplementary material for: Frequency modulation of a bacterial quorum sensing response
Source: Nat Commun. 2022 May 19;13:2772. doi: 10.1038/s41467-022-30307-6 (PMC9120067; doi:10.1038/s41467-022-30307-6)
Supplement: Supplementary file 5 — Supplementary Data_Custom code [file 41467_2022_30307_MOESM5_ESM.zip › Supplementary Data_Custom code/Supplementary Data_Custom code/data/200819-74/200819-74_pulseData_generated by the authors.xlsx]

## Sheet: Sheet1
cellNr	frame	time	prominance	height	interval
253	41	13.3333	16.544	17.3737
112	33	10.6667	16.0422	16.3745
113	33	10.6667	16.4484	16.7807
118	38	12.3333	14.711	15.5767
237	41	13.3333	112.097	112.962
173	41	13.3333	7.06429	7.48691
