# Supplementary material for: Frequency modulation of a bacterial quorum sensing response
Source: Nat Commun. 2022 May 19;13:2772. doi: 10.1038/s41467-022-30307-6 (PMC9120067; doi:10.1038/s41467-022-30307-6)
Supplement: Supplementary file 5 — Supplementary Data_Custom code [file 41467_2022_30307_MOESM5_ESM.zip › Supplementary Data_Custom code/Supplementary Data_Custom code/data/200821-01/200821-01_pulseData_generated by the authors.xlsx]

## Sheet: Sheet1
cellNr	frame	time	prominance	height	interval
2	6	1.66667	8.57571	4.14025
2	13	4	10.7861	11.0275	2.33333
5	19	6	6.92477	7.98007	2
11	25	8	38.3155	44.0517	2
40	32	10.3333	12.0446	17.9109	4.33333
20	31	10	10.6845	16.5509	4
1	5	1.33333	7.38391	2.94844
6	18	5.66667	49.4642	49.4735	4.33333
12	25	8	6.91551	11.876	2.33333
49	33	10.6667	17.5512	11.7322	2.66667
25	26	8.33333	10.1629	15.1234	2.66667
50	32	10.3333	8.2654	9.24753	2
25	31	10	6.88109	7.86322	1.66667
13	19	6	61.7154	61.7247	4.66667
26	24	7.66667	24.8521	56.7929	1.66667
52	30	9.66667	49.7614	79.932	2
27	24	7.66667	26.441	58.3817	1.66667
110	33	10.6667	38.9798	58.4062	3
111	33	10.6667	43.3017	62.7281	3
7	18	5.66667	22.7417	25.0868	4.33333
28	27	8.66667	18.5499	24.5486	3
4	18	5.66667	55.1645	55.4058	4
33	31	10	63.3014	67.1662	4.33333
26	28	9	16.994	47.1645	1.33333
106	34	11	16.1072	31.0256	2
107	34	11	19.2664	34.1848	2
54	32	10.3333	17.7174	12.7691	2.66667
59	29	9.33333	7.36551	10.2719	3.66667
119	34	11	8.72072	13.2621	1.66667
31	28	9	50.3656	52.7832	3.33333
16	28	9	11.1477	15.0124	3.33333
32	30	9.66667	7.43724	17.1457	0.666667
34	30	9.66667	24.0702	24.8007	4
35	30	9.66667	44.9641	45.6946	4
35	33	10.6667	13.7652	56.0164	1
9	19	6	61.2099	61.4513	4.33333
18	25	8	27.0098	41.7034	2
36	32	10.3333	32.9042	66.9057	2.33333
73	34	11	12.9638	66.7931	0.666667
37	30	9.66667	62.7293	96.7308	1.66667
74	34	11	15.3747	64.4507	1.33333
9	24	7.66667	22.7731	37.4668	1.66667
76	34	11	28.1391	49.0557	3.33333
38	33	10.6667	22.4026	43.3192	3
57	28	9	20.6242	26.6229	3.33333
22	33	10.6667	17.2012	21.6846	2.66667
30	25	8	23.9386	26.3563	2.33333
30	29	9.33333	12.0515	28.4651	1.33333
61	31	10	45.0388	61.4524	2
