# Supplementary material for: Frequency modulation of a bacterial quorum sensing response
Source: Nat Commun. 2022 May 19;13:2772. doi: 10.1038/s41467-022-30307-6 (PMC9120067; doi:10.1038/s41467-022-30307-6)
Supplement: Supplementary file 5 — Supplementary Data_Custom code [file 41467_2022_30307_MOESM5_ESM.zip › Supplementary Data_Custom code/Supplementary Data_Custom code/data/200821-05/200821-05_pulseData_generated by the authors.xlsx]

## Sheet: Sheet1
cellNr	frame	time	prominance	height	interval
2	4	1	15.5835	10.9595
5	9	2.66667	17.1565	7.47625	1.66667
5	15	4.66667	38.7543	36.5195	2
3	4	1	13.1815	8.55752
7	13	4	69.6535	51.4162	3
15	20	6.33333	6.68256	8.08211	2.33333
31	25	8	15.4845	19.4266	1.66667
4	9	2.66667	16.5628	6.88252	1.66667
8	15	4.66667	18.3387	10.1841	2
69	33	10.6667	54.6637	54.7096	6
70	31	10	16.791	21.897	5.33333
71	31	10	22.7623	27.8682	5.33333
6	10	3	26.7806	8.54326	2
6	14	4.33333	8.40791	3.59131	1.33333
98	31	10	59.0856	59.7983	5.66667
49	29	9.33333	37.8472	38.5599	5
50	28	9	33.1933	35.6612	4.66667
13	15	4.66667	15.8129	10.9963	1.66667
26	19	6	6.79487	7.49546	1.33333
53	29	9.33333	6.65774	7.51703	3.33333
33	25	8	29.7572	30.0189	3.33333
40	26	8.33333	19.826	16.3983	3.66667
80	31	10	6.70358	18.9816	1.66667
40	30	9.66667	6.30226	18.5803	1.33333
20	24	7.66667	10.2051	6.77738	3
46	29	9.33333	51.7184	55.4728	4.66667
47	30	9.66667	53.0599	56.8142	5
30	21	6.66667	16.5912	17.9907	2.66667
120	32	10.3333	11.8991	15.5308	3.66667
60	30	9.66667	9.74093	13.3725	3
122	32	10.3333	32.4162	38.0111	3.66667
45	28	9	32.7467	28.9342	4.33333
91	32	10.3333	9.01338	25.9663	1.33333
28	21	6.66667	24.3594	31.2663	2.66667
57	27	8.66667	19.3846	31.252	2
29	23	7.33333	35.5679	42.4748	3.33333
58	28	9	36.9333	58.522	1.66667
116	33	10.6667	44.7383	94.4363	1.66667
117	33	10.6667	42.2953	91.9933	1.66667
118	33	10.6667	26.4811	26.2141	3.33333
59	31	10	6.85153	6.5845	2.66667
4	14	4.33333	12.1887	4.03409	1.66667
18	24	7.66667	46.3427	46.3187	3.33333
48	27	8.66667	27.0001	27.7129	4.33333
48	32	10.3333	36.6611	61.1705	1.66667
103	30	9.66667	23.0144	26.7072	5.33333
54	25	8	26.4877	26.5659	3.33333
108	29	9.33333	17.4655	37.9505	1.33333
108	32	10.3333	10.0573	39.4975	1
55	24	7.66667	21.6537	21.732	3
111	29	9.33333	11.52	26.4033	1.66667
56	27	8.66667	11.2207	23.0881	2
32	26	8.33333	60.671	60.9326	3.66667
19	24	7.66667	45.8092	45.7852	3.33333
38	29	9.33333	36.8328	55.7132	1.66667
39	29	9.33333	32.5345	51.4148	1.66667
44	29	9.33333	47.8143	44.0018	4.66667
102	30	9.66667	56.1268	59.8196	5.33333
104	29	9.33333	6.6357	10.64	3.33333
105	29	9.33333	7.86375	11.868	3.33333
107	30	9.66667	7.00133	7.86062	3.66667
54	28	9	9.62397	30.109	1
109	33	10.6667	9.85244	28.9851	1.66667
