# Supplementary material for: Frequency modulation of a bacterial quorum sensing response
Source: Nat Commun. 2022 May 19;13:2772. doi: 10.1038/s41467-022-30307-6 (PMC9120067; doi:10.1038/s41467-022-30307-6)
Supplement: Supplementary file 5 — Supplementary Data_Custom code [file 41467_2022_30307_MOESM5_ESM.zip › Supplementary Data_Custom code/Supplementary Data_Custom code/data/200821-11/200821-11_pulseData_generated by the authors.xlsx]

## Sheet: Sheet1
cellNr	frame	time	prominance	height	interval
1	7	2	40.6055	36.4074
3	13	4	27.8656	44.8705	2
12	23	7.33333	32.1305	39.9428	3.33333
48	29	9.33333	10.2373	17.2581	2
48	32	10.3333	8.52113	19.44	1
51	30	9.66667	46.5494	57.1204	2.33333
103	37	12	8.92018	19.8122	2.33333
5	16	5	18.0588	25.4551	3
41	33	10.6667	17.4649	19.59	5.66667
49	32	10.3333	123.066	130.087	3
98	35	11.3333	28.8251	135.168	1
50	30	9.66667	28.6997	39.2707	2.33333
15	19	6	20.7399	31.3873	2
15	24	7.66667	12.9327	27.0204	1.66667
60	33	10.6667	35.0216	43.4455	3
4	15	4.66667	22.3996	29.7959	2.66667
8	23	7.33333	8.6281	18.1023	2.66667
70	35	11.3333	22.5905	25.6027	4
71	35	11.3333	22.5299	25.5421	4
18	26	8.33333	18.7832	19.8203	3.66667
74	35	11.3333	20.7294	22.6781	3
75	35	11.3333	20.2162	22.1649	3
19	25	8	15.4914	16.5286	3.33333
38	34	11	33.4357	37.0958	3
46	32	10.3333	77.6747	74.7207	5.33333
93	38	12.3333	21.7947	48.8936	2
47	32	10.3333	116.246	113.292	5.33333
94	38	12.3333	11.5029	8.4635	2
26	24	7.66667	37.4764	37.6037	3.66667
104	35	11.3333	24.5453	28.8338	3.66667
105	35	11.3333	25.2168	29.5053	3.66667
14	19	6	25.0553	35.7027	2
29	26	8.33333	22.5565	29.6859	2.33333
58	33	10.6667	97.631	123.492	2.33333
61	34	11	59.1119	67.5358	3.33333
31	28	9	39.8917	53.9793	3
16	30	9.66667	7.15206	4.52977	2.33333
67	38	12.3333	71.3409	72.0919	2.66667
68	37	12	25.5111	27.5729	4.66667
69	36	11.6667	20.4673	22.5291	4.33333
40	34	11	13.8775	16.0027	6
21	28	9	25.7712	28.2827	4
85	36	11.6667	10.5425	12.8456	2.66667
86	36	11.6667	33.9627	36.9261	2.66667
87	36	11.6667	41.5724	44.5359	2.66667
14	24	7.66667	6.63128	13.7607	1.66667
56	30	9.66667	18.4898	24.1408	2
56	35	11.3333	40.1782	56.6959	1.66667
59	31	10	17.4785	43.3391	1.66667
63	34	11	7.19493	26.5213	2
127	37	12	14.0518	35.6964	1
27	25	8	51.2182	51.3455	4
108	32	10.3333	10.0387	41.0948	2.33333
108	35	11.3333	30.1565	70.3163	1
57	33	10.6667	43.3109	48.9619	3
32	37	12	55.466	56.6719	2.33333
72	35	11.3333	54.3473	61.8309	3
22	28	9	33.8619	30.908	4
44	37	12	28.0464	29.2386	3
89	38	12.3333	33.6278	34.82	3.33333
45	37	12	20.1413	26.1179	3
204	38	12.3333	39.0066	51.9762	2.66667
205	38	12.3333	32.0216	44.9912	2.66667
109	32	10.3333	11.3882	42.4443	2.33333
109	35	11.3333	25.3429	67.2531	1
55	32	10.3333	6.76909	7.79907	2.33333
110	37	12	15.9277	23.5721	1.66667
221	38	12.3333	21.8182	29.4626	2
123	37	12	76.9407	85.3646	4.33333
73	34	11	40.508	47.9916	2.66667
99	38	12.3333	21.3712	79.5066	2
106	37	12	47.4531	53.7419	4.33333
107	35	11.3333	36.9373	43.2261	3.66667
118	37	12	6.02253	29.0359	2
124	37	12	12.2464	27.7187	3
