# Supplementary material for: Frequency modulation of a bacterial quorum sensing response
Source: Nat Commun. 2022 May 19;13:2772. doi: 10.1038/s41467-022-30307-6 (PMC9120067; doi:10.1038/s41467-022-30307-6)
Supplement: Supplementary file 5 — Supplementary Data_Custom code [file 41467_2022_30307_MOESM5_ESM.zip › Supplementary Data_Custom code/Supplementary Data_Custom code/data/200821-23/200821-23_pulseData_generated by the authors.xlsx]

## Sheet: Sheet1
cellNr	frame	time	prominance	height	interval
2	10	3	20.8237	3.59409
8	18	5.66667	14.9722	7.86707	2.66667
6	5	1.33333	40.1915	9.0929
6	8	2.33333	6.69688	5.9047	1
52	26	8.33333	23.4095	24.218	6
26	25	8	20.3997	21.2083	5.66667
54	27	8.66667	15.1257	17.242	6.33333
4	17	5.33333	12.8229	5.7178	2.33333
18	23	7.33333	25.22	25.5243	2
18	26	8.33333	6.14996	15.2606	1
36	29	9.33333	7.12895	19.7437	1
37	29	9.33333	6.37461	18.9894	1
19	23	7.33333	28.0708	28.3752	2
19	27	8.66667	6.78168	16.4656	1.33333
38	29	9.33333	8.25175	24.4925	0.666667
7	5	1.33333	39.1121	8.0135
7	10	3	24.996	21.5191	1.66667
14	12	3.66667	6.69528	20.6855	0.666667
56	22	7	8.63905	7.57223	3.33333
112	28	9	14.9142	12.7386	2
56	27	8.66667	12.2344	10.0589	1.66667
29	17	5.33333	8.97458	9.32053	1.66667
59	23	7.33333	10.4279	11.712	2
59	27	8.66667	7.66141	13.6203	1.33333
15	16	5	12.835	9.11646	2
62	24	7.66667	68.5129	70.5964	2.66667
10	18	5.66667	15.928	12.1294	2.66667
5	17	5.33333	10.656	6.8574	2.33333
22	24	7.66667	52.7306	51.4758	2.33333
23	25	8	42.5501	41.2953	2.66667
46	29	9.33333	7.41068	30.4723	1.33333
28	21	6.66667	8.14205	7.07523	3
58	24	7.66667	12.4362	13.7203	2.33333
58	28	9	8.5487	20.8186	1.33333
30	18	5.66667	29.4051	25.6866	2.66667
60	27	8.66667	57.1122	70.3519	3
120	29	9.33333	14.1109	82.9807	0.666667
121	29	9.33333	8.70457	77.5744	0.666667
61	23	7.33333	9.50808	22.7478	1.66667
31	22	7	18.6852	20.7687	2
63	28	9	11.5823	21.2314	2
51	29	9.33333	19.4734	20.4825	7
