# Supplementary material for: Frequency modulation of a bacterial quorum sensing response
Source: Nat Commun. 2022 May 19;13:2772. doi: 10.1038/s41467-022-30307-6 (PMC9120067; doi:10.1038/s41467-022-30307-6)
Supplement: Supplementary file 5 — Supplementary Data_Custom code [file 41467_2022_30307_MOESM5_ESM.zip › Supplementary Data_Custom code/Supplementary Data_Custom code/data/200821-27/200821-27_pulseData_generated by the authors.xlsx]

## Sheet: Sheet1
cellNr	frame	time	prominance	height	interval
1	9	2.66667	9.03696	6.66566
3	15	4.66667	8.34686	10.4113	2
2	12	3.66667	31.3395	28.9682
2	15	4.66667	8.06841	36.5331	1
8	28	9	27.7693	25.9018	4.33333
33	36	11.6667	8.22326	11.4977	2.66667
12	22	7	21.4882	28.0793	2.33333
48	36	11.6667	62.095	67.7631	4.66667
25	30	9.66667	43.6701	53.5977	2.66667
100	38	12.3333	26.2581	34.632	2.66667
101	38	12.3333	41.7292	50.1031	2.66667
30	31	10	22.6285	24.6335	5.33333
120	39	12.6667	27.0969	29.0865	2.66667
62	31	10	28.8111	32.6285	5.33333
63	31	10	24.5182	28.3356	5.33333
126	37	12	9.74268	19.8578	2
63	36	11.6667	7.16001	17.2751	1.66667
9	23	7.33333	8.52824	8.3664	2.66667
19	31	10	28.5615	30.603	2.66667
38	36	11.6667	16.9109	31.1144	1.66667
10	22	7	6.82467	8.89215	2.33333
40	35	11.3333	20.4634	24.2684	4.33333
41	34	11	7.35307	11.1581	4
22	27	8.66667	52.1936	58.2239	4
88	39	12.6667	19.3444	17.574	4
89	39	12.6667	18.7901	17.0196	4
90	39	12.6667	14.8536	15.504	4
23	27	8.66667	56.9136	62.9439	4
46	37	12	12.6403	14.5976	3.33333
93	38	12.3333	13.258	15.2153	3.66667
13	22	7	43.4223	50.0135	2.33333
27	31	10	8.80509	8.68744	3
54	37	12	13.4987	14.7634	2
55	36	11.6667	35.6916	35.574	4.66667
122	39	12.6667	8.63201	8.40064	2.66667
123	39	12.6667	10.5505	10.3191	2.66667
17	30	9.66667	38.2491	36.3816	5
52	34	11	35.9357	34.6281	4
32	39	12.6667	20.5853	23.8597	3.66667
21	28	9	7.37073	8.9541	2
42	35	11.3333	16.3991	19.5938	2.33333
21	34	11	12.9358	16.1305	2
43	39	12.6667	6.83227	18.5009	1.66667
53	34	11	33.1768	31.8693	4
