# Supplementary material for: Frequency modulation of a bacterial quorum sensing response
Source: Nat Commun. 2022 May 19;13:2772. doi: 10.1038/s41467-022-30307-6 (PMC9120067; doi:10.1038/s41467-022-30307-6)
Supplement: Supplementary file 5 — Supplementary Data_Custom code [file 41467_2022_30307_MOESM5_ESM.zip › Supplementary Data_Custom code/Supplementary Data_Custom code/data/200821-31/200821-31_pulseData_generated by the authors.xlsx]

## Sheet: Sheet1
cellNr	frame	time	prominance	height	interval
13	18	5.66667	19.2433	19.8757
14	16	5	14.0876	15.5923
29	23	7.33333	16.9848	20.6819	2.33333
58	28	9	40.2951	50.5924	1.66667
11	17	5.33333	10.6177	10.936
22	23	7.33333	30.4674	34.0526	2
44	30	9.66667	15.6657	22.941	2.33333
89	37	12	7.98937	22.6	2.33333
12	18	5.66667	45.3988	46.0311
24	27	8.66667	9.55952	12.034	3
55	31	10	27.4855	28.8676	4.33333
7	15	4.66667	13.1941	14.6988
30	26	8.33333	37.9372	42.4577	3.66667
9	22	7	30.2681	30.7517
78	35	11.3333	56.2067	58.3504	4.33333
79	37	12	94.0027	96.1464	5
84	35	11.3333	15.9567	17.7829
85	35	11.3333	12.975	14.8013
49	28	9	18.4887	20.9632	3.33333
49	33	10.6667	7.0842	12.7689	1.66667
25	25	8	16.233	32.1948	2.33333
51	30	9.66667	6.09003	29.1604	1.66667
102	34	11	20.9557	45.4254	1.33333
103	35	11.3333	27.5315	52.0012	1.66667
56	33	10.6667	57.8366	60.4839	5.66667
61	33	10.6667	10.481	9.48885	2.33333
16	27	8.66667	37.2002	39.3532
66	35	11.3333	54.598	78.7017	2.66667
33	34	11	49.6293	73.733	2.33333
36	34	11	37.2818	43.1893	4
40	30	9.66667	43.5408	45.3566
81	35	11.3333	6.55468	23.3194	1.66667
23	23	7.33333	23.8209	27.4062	2
92	35	11.3333	26.5445	29.2753	4
93	36	11.6667	58.6383	61.3691	4.33333
95	36	11.6667	8.81263	9.94722	4.33333
26	29	9.33333	12.6901	14.8577	3.66667
53	33	10.6667	9.04941	19.5954	1.33333
57	30	9.66667	15.8486	18.4959	4.66667
114	36	11.6667	42.382	52.8641	2
57	34	11	8.40491	18.887	1.33333
34	35	11.3333	28.9706	31.1703
37	34	11	8.09901	9.32178	4
50	31	10	18.9171	41.9875	2
52	30	9.66667	17.642	19.8096	4
117	33	10.6667	34.6099	66.4777	1.66667
41	30	9.66667	30.3249	32.1406
31	24	7.66667	12.9761	15.3256	3
62	31	10	17.0238	23.9696	2.33333
125	36	11.6667	7.33133	17.399	1.66667
251	37	12	10.7677	20.8353	2
120	36	11.6667	26.5636	38.2167	3.33333
127	37	12	20.9893	23.7511	4.33333
