# Supplementary material for: Frequency modulation of a bacterial quorum sensing response
Source: Nat Commun. 2022 May 19;13:2772. doi: 10.1038/s41467-022-30307-6 (PMC9120067; doi:10.1038/s41467-022-30307-6)
Supplement: Supplementary file 5 — Supplementary Data_Custom code [file 41467_2022_30307_MOESM5_ESM.zip › Supplementary Data_Custom code/Supplementary Data_Custom code/data/200821-42/200821-42_pulseData_generated by the authors.xlsx]

## Sheet: Sheet1
cellNr	frame	time	prominance	height	interval
2	10	3	6.19162	3.98403
9	19	6	72.2361	73.7807	3
38	29	9.33333	18.5348	19.0903	3.33333
19	28	9	6.48637	7.04187	3
6	11	3.33333	40.5742	42.4087
6	15	4.66667	8.13981	35.7994	1.33333
12	17	5.33333	7.54218	42.2343	0.666667
25	25	8	28.8253	26.9345	2.66667
51	30	9.66667	6.1996	10.8771	1.66667
16	29	9.33333	24.3848	26.2647	6.33333
32	34	11	6.12759	10.095	1.66667
26	23	7.33333	72.8448	83.1436	2.66667
52	30	9.66667	14.2825	10.0149	2.33333
26	29	9.33333	12.4909	8.22329	2
3	10	3	30.2687	32.1032
14	22	7	8.07051	6.32885	4
41	28	9	19.218	24.4429	6
36	30	9.66667	6.87713	6.69886	3.66667
40	28	9	25.0483	30.2731	6
13	22	7	68.8918	79.1905	2.33333
54	31	10	9.58753	10.6769	3
55	28	9	11.9203	16.5121	2
37	29	9.33333	6.01912	5.84084	3.33333
12	23	7.33333	15.6074	13.7166	2
48	33	10.6667	32.0139	32.4994	3.33333
49	29	9.33333	6.0206	11.1094	2
29	23	7.33333	13.3229	11.5813	4.33333
