# Supplementary material for: Frequency modulation of a bacterial quorum sensing response
Source: Nat Commun. 2022 May 19;13:2772. doi: 10.1038/s41467-022-30307-6 (PMC9120067; doi:10.1038/s41467-022-30307-6)
Supplement: Supplementary file 5 — Supplementary Data_Custom code [file 41467_2022_30307_MOESM5_ESM.zip › Supplementary Data_Custom code/Supplementary Data_Custom code/data/200821-44/200821-44_pulseData_generated by the authors.xlsx]

## Sheet: Sheet1
cellNr	frame	time	prominance	height	interval
22	27	8.66667	92.5891	95.5966
125	37	12	22.1089	22.0367
10	21	6.66667	7.35499	7.49021
40	33	10.6667	14.726	15.582	4
6	17	5.33333	22.6688	24.7007
24	28	9	12.8675	19.7095	3.66667
97	35	11.3333	6.17628	6.85117	2.33333
25	29	9.33333	27.7432	30.3498	4
8	22	7	155.277	156.061
17	26	8.33333	20.7354	83.6982	1.33333
35	32	10.3333	12.0194	13.4542	2
9	21	6.66667	9.74165	10.5261
29	26	8.33333	52.2678	53.1091
116	36	11.6667	9.36978	6.27341	3.33333
117	36	11.6667	6.20631	3.10993	3.33333
118	37	12	20.3541	18.2675	3.66667
119	37	12	17.0089	14.9223	3.66667
61	32	10.3333	9.02372	13.0249
16	26	8.33333	18.2751	81.2379	1.33333
33	31	10	12.6351	28.778	1.66667
33	35	11.3333	24.4331	32.6577	1.33333
34	31	10	6.71887	8.15359	1.66667
34	35	11.3333	17.7472	5.5446	1.33333
18	26	8.33333	34.5745	40.6231	1.66667
36	36	11.6667	7.86263	7.66228	3.33333
73	37	12	8.19277	7.99243	3.66667
32	36	11.6667	22.2834	22.7859	3.33333
