# Supplementary material for: Frequency modulation of a bacterial quorum sensing response
Source: Nat Commun. 2022 May 19;13:2772. doi: 10.1038/s41467-022-30307-6 (PMC9120067; doi:10.1038/s41467-022-30307-6)
Supplement: Supplementary file 5 — Supplementary Data_Custom code [file 41467_2022_30307_MOESM5_ESM.zip › Supplementary Data_Custom code/Supplementary Data_Custom code/data/200821-55/200821-55_pulseData_generated by the authors.xlsx]

## Sheet: Sheet1
cellNr	frame	time	prominance	height	interval
17	32	10.3333	11.4373	12.223
35	39	12.6667	36.6389	37.4098	2.33333
5	21	6.66667	29.0748	29.5707
43	36	11.6667	30.0746	29.9923	5
52	40	13	37.7341	38.1708
55	40	13	6.14821	7.13659
111	43	14	43.2073	44.1957
136	43	14	12.5264	13.0483	3.66667
137	43	14	13.2599	13.7818	3.66667
82	39	12.6667	16.2701	18.445	6
44	36	11.6667	29.2873	31.1591	5
46	36	11.6667	7.86012	8.41932	5
53	42	13.6667	17.0004	17.3674
108	44	14.3333	51.9798	53.2635
109	44	14.3333	38.6988	39.9824
148	44	14.3333	13.7801	15.9614
83	39	12.6667	20.6191	22.794	6
89	37	12	31.3649	33.2367	5.33333
179	44	14.3333	7.34832	8.55395	2.33333
91	39	12.6667	32.6227	33.6204	6
