# Supplementary material for: Frequency modulation of a bacterial quorum sensing response
Source: Nat Commun. 2022 May 19;13:2772. doi: 10.1038/s41467-022-30307-6 (PMC9120067; doi:10.1038/s41467-022-30307-6)
Supplement: Supplementary file 5 — Supplementary Data_Custom code [file 41467_2022_30307_MOESM5_ESM.zip › Supplementary Data_Custom code/Supplementary Data_Custom code/data/200821-62/200821-62_pulseData_generated by the authors.xlsx]

## Sheet: Sheet1
cellNr	frame	time	prominance	height	interval
80	34	11	17.8468	18.8724
194	40	13	44.1056	44.6767
94	36	11.6667	9.2643	9.93801
189	37	12	10.7335	11.4072
32	34	11	13.7133	14.3257
252	38	12.3333	119.218	120.345
126	35	11.3333	17.7572	18.8843
