# Supplementary material for: Frequency modulation of a bacterial quorum sensing response
Source: Nat Commun. 2022 May 19;13:2772. doi: 10.1038/s41467-022-30307-6 (PMC9120067; doi:10.1038/s41467-022-30307-6)
Supplement: Supplementary file 5 — Supplementary Data_Custom code [file 41467_2022_30307_MOESM5_ESM.zip › Supplementary Data_Custom code/Supplementary Data_Custom code/data/200821-65/200821-65_pulseData_generated by the authors.xlsx]

## Sheet: Sheet1
cellNr	frame	time	prominance	height	interval
6	7	2	10.8895	3.47595
13	15	4.66667	6.72003	2.90571	2.66667
4	8	2.33333	21.3231	5.52688
8	12	3.66667	7.05087	5.05301	1.33333
9	12	3.66667	6.88256	4.88471	1.33333
2	7	2	18.8384	3.04224
5	12	3.66667	9.74782	5.02873	1.66667
11	13	4	12.4374	7.71836	2
44	24	7.66667	50.9561	51.5937	3.66667
45	24	7.66667	56.527	57.1646	3.66667
7	6	1.66667	9.22259	1.809
7	9	2.66667	9.4632	6.14025	1
17	17	5.33333	7.61742	5.58558	1.66667
35	23	7.33333	29.0654	30.2297	2
63	24	7.66667	76.1435	76.6691	5
126	30	9.66667	9.28652	8.07262	2
108	30	9.66667	13.5752	13.1363	5
230	32	10.3333	6.22908	6.80173	7.66667
254	32	10.3333	21.8798	14.2847	2.66667
255	32	10.3333	20.3368	12.7418	2.66667
98	28	9	10.913	10.8941	7
49	27	8.66667	9.00137	8.98247	6.66667
123	31	10	75.8314	77.0758	7.33333
