# Supplementary material for: Frequency modulation of a bacterial quorum sensing response
Source: Nat Commun. 2022 May 19;13:2772. doi: 10.1038/s41467-022-30307-6 (PMC9120067; doi:10.1038/s41467-022-30307-6)
Supplement: Supplementary file 5 — Supplementary Data_Custom code [file 41467_2022_30307_MOESM5_ESM.zip › Supplementary Data_Custom code/Supplementary Data_Custom code/data/200821-71/200821-71_pulseData_generated by the authors.xlsx]

## Sheet: Sheet1
cellNr	frame	time	prominance	height	interval
9	15	4.66667	92.6401	94.1585
37	24	7.66667	10.9701	2.09404	3
36	24	7.66667	12.7352	3.8591	3
79	32	10.3333	6.85776	2.37283	5.66667
60	28	9	67.5536	67.9932
43	28	9	119.87	120.29
87	34	11	18.4935	17.3754	2
