# Supplementary material for: Frequency modulation of a bacterial quorum sensing response
Source: Nat Commun. 2022 May 19;13:2772. doi: 10.1038/s41467-022-30307-6 (PMC9120067; doi:10.1038/s41467-022-30307-6)
Supplement: Supplementary file 5 — Supplementary Data_Custom code [file 41467_2022_30307_MOESM5_ESM.zip › Supplementary Data_Custom code/Supplementary Data_Custom code/data/200826-07/200826-07_pulseData_generated by the authors.xlsx]

## Sheet: Sheet1
cellNr	frame	time	prominance	height	interval
30	24	7.66667	8.49704	9.80274
61	30	9.66667	20.5751	23.5961	2
15	23	7.33333	8.28955	9.59524
25	25	8	43.9629	44.3975
101	37	12	18.2122	27.7402	4
34	31	10	97.8056	99.12
68	39	12.6667	8.76718	13.9626	2.66667
69	38	12.3333	7.85548	13.0508	2.33333
42	35	11.3333	36.0565	38.5889
43	35	11.3333	87.8603	90.3927
87	38	12.3333	16.2076	99.329	1
11	22	7	6.23736	7.7993
94	34	11	58.0322	59.823	4
133	40	13	17.8764	19.4395
134	39	12.6667	52.1417	53.4995
92	34	11	49.9568	51.7476	4
184	42	13.6667	68.4384	85.6433	2.66667
185	40	13	11.5995	28.8044	2
93	34	11	51.2518	53.0426	4
187	39	12.6667	10.3144	13.4253	1.66667
12	23	7.33333	28.8637	29.2983
96	33	10.6667	9.84405	11.2206	3.33333
96	38	12.3333	20.2138	29.1383	1.66667
48	32	10.3333	6.45363	7.83015	3
195	39	12.6667	26.3643	27.8595	2.33333
196	39	12.6667	20.717	22.2444	5.33333
197	39	12.6667	19.6766	21.204	5.33333
198	40	13	82.973	83.9663	5.66667
199	40	13	89.9794	90.9727	5.66667
28	27	8.66667	23.3251	23.7129
17	28	9	24.7212	26.0356
36	32	10.3333	27.8957	28.6623
144	41	13.3333	35.2729	33.237	3
145	41	13.3333	35.4498	33.414	3
146	41	13.3333	11.8629	13.559	3
73	39	12.6667	9.54127	11.2373	2.33333
37	33	10.6667	11.426	12.1926
150	41	13.3333	6.50592	9.73563	2.66667
38	30	9.66667	12.0575	13.1235
39	30	9.66667	12.8044	13.8704
78	36	11.6667	17.8533	22.5259	2
159	42	13.6667	25.289	28.4371	4
89	36	11.6667	7.71964	9.19846	4.66667
90	39	12.6667	13.5226	15.3545	5.66667
182	42	13.6667	27.2509	29.1153	6.66667
102	37	12	59.7724	59.8601	4
51	34	11	9.42122	9.509	3
206	42	13.6667	64.5139	67.4048	2.66667
229	41	13.3333	15.8403	16.8308	4.66667
29	25	8	28.1441	28.5319
117	39	12.6667	19.5162	26.6266	4.66667
118	37	12	27.6653	31.4145	4
60	31	10	36.9745	39.9955	2.33333
120	35	11.3333	9.3215	45.5817	1.33333
240	40	13	57.7473	83.7109	1.66667
241	40	13	38.4902	64.4538	1.66667
121	35	11.3333	14.7728	51.033	1.33333
126	37	12	47.1114	48.5642	4.66667
65	35	11.3333	29.4423	30.9404
74	40	13	11.1946	15.3461	2.33333
149	42	13.6667	20.0054	24.1569	3
77	40	13	24.6982	27.1597	3.33333
155	42	13.6667	62.1338	64.5952	4
52	33	10.6667	28.0363	29.9443
104	37	12	32.9567	61.9942	1.33333
105	37	12	10.9398	39.9773	1.33333
106	37	12	34.2391	35.3736
53	36	11.6667	32.0539	33.1884
230	42	13.6667	29.3584	32.0802	5
116	37	12	28.0822	36.6816	4
125	40	13	13.2559	13.4961	5.66667
63	35	11.3333	8.54734	10.0001	4
64	35	11.3333	23.2174	24.7156
100	37	12	10.1726	19.7006	4
27	27	8.66667	38.6372	40.8941
108	38	12.3333	67.2455	70.9261	3.66667
216	42	13.6667	7.34301	29.1645	1.33333
109	39	12.6667	51.2672	54.9478	4
110	38	12.3333	30.4982	33.6681	3.66667
55	36	11.6667	9.58198	12.7518	3
67	38	12.3333	51.7301	53.0879
20	31	10	15.3901	16.4793
80	39	12.6667	42.8013	52.6508	2.66667
41	33	10.6667	76.0183	77.1075
83	42	13.6667	27.4945	40.2122	3
188	42	13.6667	30.8678	52.8865	2.66667
47	32	10.3333	21.7788	23.5696	3.33333
190	39	12.6667	42.2358	54.6587	2.33333
191	39	12.6667	8.17632	20.5993	2.33333
194	39	12.6667	25.2413	26.7365	2.33333
