# Supplementary material for: Frequency modulation of a bacterial quorum sensing response
Source: Nat Commun. 2022 May 19;13:2772. doi: 10.1038/s41467-022-30307-6 (PMC9120067; doi:10.1038/s41467-022-30307-6)
Supplement: Supplementary file 5 — Supplementary Data_Custom code [file 41467_2022_30307_MOESM5_ESM.zip › Supplementary Data_Custom code/Supplementary Data_Custom code/data/200826-15/200826-15_pulseData_generated by the authors.xlsx]

## Sheet: Sheet1
cellNr	frame	time	prominance	height	interval
2	7	2	11.0846	12.4559
4	12	3.66667	13.5915	24.8289	1.66667
12	16	5	27.249	28.1765
24	24	7.66667	43.1739	49.7023	2.66667
98	31	10	14.3749	17.8759	2.33333
14	16	5	42.5138	43.3743
58	26	8.33333	8.41805	6.75424	3.33333
29	25	8	6.58168	4.91787	3
5	15	4.66667	29.167	29.1186	2.66667
13	17	5.33333	44.9106	45.8382
54	27	8.66667	25.1098	26.6059	3.33333
7	15	4.66667	30.8099	31.6703
156	35	11.3333	14.7162	15.3633	7.66667
157	35	11.3333	16.6628	17.31	7.66667
20	24	7.66667	11.6725	18.7992	3
40	29	9.33333	11.4247	23.8586	1.66667
86	34	11	72.7271	72.7223	6.33333
87	34	11	77.8	77.7952	6.33333
44	28	9	28.525	27.7018	4.33333
88	35	11.3333	22.523	25.8915	2.33333
45	28	9	31.4321	30.6089	4.33333
27	26	8.33333	24.6442	26.1403	3
56	28	9	30.5472	31.0762	4
57	28	9	45.5309	46.0599	4
114	33	10.6667	25.5734	44.4663	1.66667
57	32	10.3333	13.5369	32.4298	1.33333
60	29	9.33333	40.7682	39.4235	4.66667
32	25	8	35.184	41.7328	4.33333
34	28	9	25.78	28.4924	5.33333
136	35	11.3333	7.03305	13.0111	2.33333
137	35	11.3333	6.45959	12.4376	2.33333
70	33	10.6667	26.4617	27.8973	7
72	32	10.3333	21.9475	24.4787	6.66667
61	27	8.66667	26.3966	25.0518	4
16	23	7.33333	10.0172	16.5659	3.66667
66	29	9.33333	18.8863	24.7265	2
67	30	9.66667	35.3456	41.1858	2.33333
154	35	11.3333	57.8207	57.8119	7.66667
97	31	10	18.6371	25.4385	2.33333
50	33	10.6667	21.4105	21.4214	5.66667
69	35	11.3333	7.36143	7.58136	2.33333
96	31	10	54.9791	61.7805	2.33333
26	24	7.66667	42.7586	55.9051	2.33333
53	33	10.6667	37.0972	42.609	3
62	31	10	29.0246	30.4867	5.33333
