# Supplementary material for: Frequency modulation of a bacterial quorum sensing response
Source: Nat Commun. 2022 May 19;13:2772. doi: 10.1038/s41467-022-30307-6 (PMC9120067; doi:10.1038/s41467-022-30307-6)
Supplement: Supplementary file 5 — Supplementary Data_Custom code [file 41467_2022_30307_MOESM5_ESM.zip › Supplementary Data_Custom code/Supplementary Data_Custom code/data/200826-16/200826-16_pulseData_generated by the authors.xlsx]

## Sheet: Sheet1
cellNr	frame	time	prominance	height	interval
3	10	3	17.4304	18.9246
6	16	5	9.14983	14.6939	2
24	24	7.66667	47.9514	49.8673	2.66667
24	30	9.66667	10.1045	6.79003	2
25	23	7.33333	47.3241	49.2401	2.33333
25	36	11.6667	43.681	28.5885	4.33333
13	22	7	10.4653	16.4748	2
54	28	9	12.8994	15.7563	2
54	36	11.6667	43.4378	49.1739	2.66667
2	6	1.66667	9.46336	9.70765
4	12	3.66667	8.4853	6.66044	2
66	34	11	62.0103	61.9252	7.33333
33	32	10.3333	32.9563	32.8712	6.66667
5	13	4	8.1354	6.31053	2.33333
90	33	10.6667	12.4041	13.5661	6.66667
28	26	8.33333	63.2126	65.0362	5.33333
15	20	6.33333	20.6987	21.3513	3.33333
52	31	10	37.8865	42.4791	3
115	35	11.3333	12.623	10.4345	3
14	23	7.33333	18.9224	20.746	4.33333
124	34	11	28.1143	31.461	4.66667
125	34	11	23.0661	26.4128	4.66667
126	36	11.6667	19.0167	20.3321	5.33333
38	27	8.66667	45.4541	46.3659	5
152	35	11.3333	26.6967	28.6184	2.66667
153	35	11.3333	37.6181	39.5397	2.66667
17	25	8	13.2007	15.838	4.33333
70	33	10.6667	33.1774	36.4521	2.66667
142	36	11.6667	9.81021	9.33816	3.66667
71	35	11.3333	6.61596	6.1439	3.33333
72	33	10.6667	30.4628	30.953	7
77	35	11.3333	8.7049	10.8948	2.66667
155	36	11.6667	18.0984	20.2884	3
39	29	9.33333	46.7458	47.6576	5.66667
156	36	11.6667	42.3184	55.9595	2.33333
158	37	12	40.74	44.7623	2.66667
79	35	11.3333	12.6134	16.6358	2
20	26	8.33333	21.9243	22.0325	4.33333
40	34	11	36.4165	38.903	2.66667
65	32	10.3333	34.3621	34.6082	6.66667
68	33	10.6667	15.2827	17.2926	2.66667
73	32	10.3333	18.9857	19.4759	6.66667
53	35	11.3333	9.41958	9.53694	4.33333
64	32	10.3333	37.6396	37.8857	6.66667
91	33	10.6667	12.1673	13.3293	6.66667
55	31	10	62.9638	65.8207	3
111	36	11.6667	16.663	52.539	1.66667
127	37	12	76.0264	77.3418	5.66667
