# Supplementary material for: Frequency modulation of a bacterial quorum sensing response
Source: Nat Commun. 2022 May 19;13:2772. doi: 10.1038/s41467-022-30307-6 (PMC9120067; doi:10.1038/s41467-022-30307-6)
Supplement: Supplementary file 5 — Supplementary Data_Custom code [file 41467_2022_30307_MOESM5_ESM.zip › Supplementary Data_Custom code/Supplementary Data_Custom code/data/200826-23/200826-23_pulseData_generated by the authors.xlsx]

## Sheet: Sheet1
cellNr	frame	time	prominance	height	interval
3	2	0.333333	16.153	12.8745
7	8	2.33333	11.8924	1.75436	2
15	14	4.33333	9.99215	5.62414	2
60	26	8.33333	57.6179	59.4929	4
5	5	1.33333	23.0402	14.2644
5	10	3	23.0428	6.86268	1.66667
11	14	4.33333	6.65272	4.57429	1.33333
23	19	6	18.784	20.9041	1.66667
6	4	1	9.93109	17.6228	0.666667
6	9	2.66667	17.6272	5.1489	1.66667
2	4	1	16.1357	7.3599
4	10	3	16.3699	5.08264	2
10	11	3.33333	29.991	13.8109	2
22	16	5	10.2721	8.19367	2
8	15	4.66667	6.86924	4.03385	1.66667
13	10	3	25.0435	12.5652	2
27	15	4.66667	6.55574	5.56031	1.66667
17	16	5	12.7391	9.90371	2
