# Supplementary material for: Frequency modulation of a bacterial quorum sensing response
Source: Nat Commun. 2022 May 19;13:2772. doi: 10.1038/s41467-022-30307-6 (PMC9120067; doi:10.1038/s41467-022-30307-6)
Supplement: Supplementary file 5 — Supplementary Data_Custom code [file 41467_2022_30307_MOESM5_ESM.zip › Supplementary Data_Custom code/Supplementary Data_Custom code/data/200826-40/200826-40_pulseData_generated by the authors.xlsx]

## Sheet: Sheet1
cellNr	frame	time	prominance	height	interval
26	16	5	33.8867	34.9079
82	29	9.33333	46.7454	47.2262
83	29	9.33333	100.865	101.346
15	15	4.66667	20.3498	20.3398
31	19	6	11.3964	30.3881	1.33333
72	30	9.66667	14.9685	15.1332
77	26	8.33333	16.2794	17.2483
122	27	8.66667	6.69913	5.98473	4
123	26	8.33333	7.85041	7.136	3.66667
105	26	8.33333	7.00189	11.1196	3.33333
27	16	5	34.9508	35.972
108	26	8.33333	8.35269	6.27558	3.33333
54	25	8	6.89218	4.81507	3
