# Supplementary material for: Frequency modulation of a bacterial quorum sensing response
Source: Nat Commun. 2022 May 19;13:2772. doi: 10.1038/s41467-022-30307-6 (PMC9120067; doi:10.1038/s41467-022-30307-6)
Supplement: Supplementary file 5 — Supplementary Data_Custom code [file 41467_2022_30307_MOESM5_ESM.zip › Supplementary Data_Custom code/Supplementary Data_Custom code/data/200826-51/200826-51_pulseData_generated by the authors.xlsx]

## Sheet: Sheet1
cellNr	frame	time	prominance	height	interval
2	5	1.33333	7.14459	5.21023
3	5	1.33333	6.25468	4.32032
6	15	4.66667	9.81759	9.96721	3.33333
83	33	10.6667	66.665	67.0668	9.33333
204	37	12	43.6366	43.9034	7.33333
205	37	12	53.0807	53.3475	7.33333
29	25	8	41.9198	42.7718	6.66667
59	26	8.33333	42.1782	43.0302	7
68	33	10.6667	73.3047	73.6302	9.33333
69	33	10.6667	82.6024	82.9279	9.33333
36	32	10.3333	30.0544	30.7669	9
74	34	11	22.6429	22.7064	9.66667
75	34	11	19.0044	19.0679	9.66667
41	31	10	9.41095	9.8127	8.66667
198	39	12.6667	80.5012	81.9883	8
199	39	12.6667	93.4932	94.9803	8
121	37	12	23.4867	23.7833	10.6667
110	36	11.6667	17.504	17.5597	7
111	35	11.3333	22.7974	22.8532	6.66667
