# Supplementary material for: Frequency modulation of a bacterial quorum sensing response
Source: Nat Commun. 2022 May 19;13:2772. doi: 10.1038/s41467-022-30307-6 (PMC9120067; doi:10.1038/s41467-022-30307-6)
Supplement: Supplementary file 5 — Supplementary Data_Custom code [file 41467_2022_30307_MOESM5_ESM.zip › Supplementary Data_Custom code/Supplementary Data_Custom code/data/200826-52/200826-52_pulseData_generated by the authors.xlsx]

## Sheet: Sheet1
cellNr	frame	time	prominance	height	interval
77	36	11.6667	96.451	98.3508
206	33	10.6667	13.4148	14.4217
207	33	10.6667	14.8904	15.8973
8	14	4.33333	32.202	32.3737
65	32	10.3333	78.9811	80.0846	6
111	32	10.3333	254.091	254.312
116	30	9.66667	20.5819	20.7633
117	30	9.66667	18.0368	18.2182
35	24	7.66667	7.37328	5.66971	3.33333
74	31	10	195.744	196.086
75	31	10	78.8001	79.1428
107	33	10.6667	153.822	154.653
55	28	9	6.58334	6.80416
76	34	11	18.003	18.8275
53	30	9.66667	24.3351	25.1653
113	34	11	8.82434	10.497
