# Supplementary material for: Frequency modulation of a bacterial quorum sensing response
Source: Nat Commun. 2022 May 19;13:2772. doi: 10.1038/s41467-022-30307-6 (PMC9120067; doi:10.1038/s41467-022-30307-6)
Supplement: Supplementary file 5 — Supplementary Data_Custom code [file 41467_2022_30307_MOESM5_ESM.zip › Supplementary Data_Custom code/Supplementary Data_Custom code/data/200828-01/200828-01_pulseData_generated by the authors.xlsx]

## Sheet: Sheet1
cellNr	frame	time	prominance	height	interval
1	6	1.66667	17.1436	2.13935
3	11	3.33333	31.1903	32.0982	1.66667
52	30	9.66667	16.5166	17.8735	6.33333
104	39	12.6667	31.2154	31.4423	3
2	10	3	13.1892	14.0972	1.33333
74	37	12	38.4733	40.6211	9
14	25	8	12.3615	10.5684	4.66667
58	31	10	74.7675	80.7558	2
29	30	9.66667	65.374	71.3622	1.66667
59	34	11	8.10099	41.5724	1.33333
10	20	6.33333	11.4248	9.2491	3.33333
21	27	8.66667	33.129	32.533	2.33333
84	38	12.3333	16.4623	22.2373	3.66667
42	36	11.6667	9.87039	15.6454	3
43	36	11.6667	50.7917	56.1139	3
34	29	9.33333	66.4266	67.9771	6.33333
68	34	11	24.6443	59.3992	1.66667
55	29	9.33333	9.80123	12.5044	6
16	27	8.66667	57.5812	59.1317	5.66667
64	34	11	32.4533	44.9923	2.33333
128	40	13	18.2393	53.8422	2
129	40	13	25.3213	60.9242	2
32	33	10.6667	20.7934	33.3324	2
130	39	12.6667	27.4758	43.6798	2
65	38	12.3333	12.3504	28.5544	1.66667
67	35	11.3333	6.71621	4.83728	2.66667
69	34	11	7.62734	42.3822	1.66667
69	38	12.3333	8.30912	31.1669	1.33333
139	39	12.6667	12.9146	35.7723	1.66667
35	30	9.66667	74.2388	75.7893	6.66667
70	36	11.6667	14.4231	39.3561	2
71	38	12.3333	27.0263	28.2019	2.66667
19	27	8.66667	18.6214	18.7725	5.66667
38	33	10.6667	60.1407	74.001	2
76	38	12.3333	17.2782	69.3093	1.66667
12	20	6.33333	7.61055	3.91762	3
24	28	9	96.4875	96.0289	2.66667
96	37	12	14.5642	7.79878	3
195	40	13	7.22836	28.6099	4
99	35	11.3333	6.9936	36.7313	2.33333
99	38	12.3333	7.67548	28.8077	1
25	28	9	6.83476	9.78424	2.66667
200	39	12.6667	7.93031	11.901	3.66667
201	39	12.6667	6.47098	10.4417	3.66667
105	38	12.3333	10.8924	15.4993	2.66667
28	28	9	54.1872	52.3941	5.66667
226	40	13	29.2441	36.3908	4
227	40	13	24.7405	31.8872	4
33	34	11	6.43402	4.55508	2.33333
72	39	12.6667	25.472	30.3636	9.66667
73	39	12.6667	7.87626	14.0931	9.66667
39	35	11.3333	53.4198	63.871	2.66667
157	40	13	11.6335	66.5941	1.66667
20	27	8.66667	48.6901	48.0941	2.33333
40	31	10	8.07513	35.7936	1.33333
5	19	6	7.48982	5.31409	3
22	29	9.33333	92.3888	92.1436	3.33333
88	39	12.6667	89.423	96.5135	3.33333
89	38	12.3333	34.2888	39.4422	3
91	36	11.6667	39.8032	52.0831	2.33333
23	27	8.66667	59.3264	59.0812	2.66667
92	39	12.6667	74.6215	81.5577	4
93	38	12.3333	8.3349	17.3475	3.66667
47	33	10.6667	26.9133	66.6582	2
54	29	9.33333	6.34347	9.04668	6
54	33	10.6667	10.8956	19.5546	1.33333
54	39	12.6667	18.7353	32.8303	2
15	25	8	21.658	26.2112	4.66667
31	29	9.33333	10.1788	31.8864	1.33333
125	39	12.6667	42.5603	54.0259	3.33333
75	39	12.6667	37.2	39.3478	9.66667
79	36	11.6667	105.139	115.59	3
101	35	11.3333	7.45391	12.5176	2.33333
102	36	11.6667	50.1273	54.834	2.66667
51	35	11.3333	43.2434	47.9501	2.33333
53	30	9.66667	17.0883	18.4453	6.33333
106	36	11.6667	69.467	81.9986	2
107	35	11.3333	73.2612	85.7928	1.66667
115	40	13	15.8044	27.3943	4
116	37	12	66.5421	105.956	2
118	40	13	13.3048	22.6049	2
30	30	9.66667	31.4088	54.7703	1.66667
120	36	11.6667	35.7092	44.4548	2
121	36	11.6667	45.0689	53.8145	2
122	37	12	41.2483	52.6132	2.33333
122	39	12.6667	8.44312	50.6053	0.666667
123	36	11.6667	33.089	44.4539	2
126	37	12	48.5005	53.5679	2.66667
127	37	12	62.2316	67.299	2.66667
