# Supplementary material for: Frequency modulation of a bacterial quorum sensing response
Source: Nat Commun. 2022 May 19;13:2772. doi: 10.1038/s41467-022-30307-6 (PMC9120067; doi:10.1038/s41467-022-30307-6)
Supplement: Supplementary file 5 — Supplementary Data_Custom code [file 41467_2022_30307_MOESM5_ESM.zip › Supplementary Data_Custom code/Supplementary Data_Custom code/data/200828-11/200828-11_pulseData_generated by the authors.xlsx]

## Sheet: Sheet1
cellNr	frame	time	prominance	height	interval
1	7	2	18.8693	9.08022
1	10	3	10.2761	11.4881	1
14	23	7.33333	28.9858	28.9979	4.33333
117	40	13	42.7806	45.7172	5.66667
6	23	7.33333	38.9477	43.7068	4.33333
13	28	9	10.5669	13.6623	1.66667
27	33	10.6667	13.4473	13.9465	1.66667
55	38	12.3333	59.1269	62.9501	1.66667
118	39	12.6667	47.1793	47.7849	5.33333
2	11	3.33333	17.5963	18.8084	1.33333
21	28	9	28.7401	23.5245	5.66667
174	41	13.3333	90.5845	97.0563	4.33333
4	21	6.66667	12.9221	13.4243	3.33333
17	28	9	14.5802	12.0463	2.33333
68	37	12	23.3628	27.2087	3
136	43	14	80.8498	87.6221	2
137	41	13.3333	6.13156	12.9038	1.33333
70	40	13	15.1876	20.1495	4
141	41	13.3333	18.8111	23.773	4.33333
71	39	12.6667	63.1894	67.2365	3.66667
9	22	7	16.8668	17.369	3.66667
9	25	8	8.76687	9.82719	1
18	28	9	8.31157	17.6611	1
18	31	10	14.1389	26.263	1
72	38	12.3333	34.993	50.187	2.33333
36	36	11.6667	9.98718	25.1812	1.66667
20	28	9	24.8807	19.6652	5.66667
40	32	10.3333	17.0024	32.4869	1.33333
81	37	12	6.31449	15.612	1.66667
163	41	13.3333	6.49343	15.1638	1.33333
41	33	10.6667	18.4791	33.9635	1.66667
82	36	11.6667	25.1282	58.9649	1
164	43	14	61.4354	107.713	2.33333
166	41	13.3333	11.0765	28.0121	2.66667
172	43	14	7.87637	11.6446	5
25	28	9	30.636	24.5406	1.66667
25	32	10.3333	12.2231	11.6573	1.33333
16	30	9.66667	57.9074	55.3734	3
128	43	14	89.0452	99.8056	4.33333
64	41	13.3333	36.8274	47.5878	3.66667
129	43	14	7.54632	27.8563	0.666667
65	41	13.3333	11.0539	13.7545	3.66667
66	38	12.3333	6.35554	12.4185	2.66667
34	36	11.6667	23.2888	27.1347	2.66667
69	41	13.3333	43.707	61.0658	1.66667
138	43	14	12.8134	70.0581	0.666667
168	43	14	26.6689	29.7844	5
169	42	13.6667	9.98264	13.0981	4.66667
170	43	14	89.7013	89.5934	5
171	43	14	82.6736	82.5657	5
22	28	9	12.4778	13.2924	5.66667
90	38	12.3333	47.8644	53.3988	3.33333
181	43	14	22.0402	33.4393	1.66667
45	37	12	43.4232	48.9576	3
23	28	9	12.0211	12.8357	5.66667
95	39	12.6667	22.6801	26.4044	3.66667
24	28	9	32.0419	25.9465	1.66667
48	33	10.6667	7.27648	7.75782	1.66667
50	35	11.3333	76.7619	76.1961	2.33333
101	41	13.3333	27.9924	57.6391	2
202	43	14	10.7823	37.3608	0.666667
203	43	14	11.468	55.8781	0.666667
26	32	10.3333	44.5648	56.1819	1.33333
52	37	12	43.0379	74.2431	1.66667
209	42	13.6667	6.06007	16.6078	1.66667
15	24	7.66667	27.855	27.8671	4.66667
33	37	12	6.25186	12.3148	2.33333
134	43	14	18.8505	22.9946	2
135	43	14	13.0871	17.2312	2
37	37	12	6.61115	13.9179	2
75	42	13.6667	17.3199	25.4271	1.66667
19	27	8.66667	7.96751	17.317	0.666667
39	37	12	70.3431	76.2041	3.33333
157	43	14	14.4268	47.9983	2
88	38	12.3333	22.6107	24.2239	3.33333
176	43	14	7.05177	22.2997	1.66667
177	43	14	8.67793	23.9259	1.66667
89	38	12.3333	25.1043	26.7174	3.33333
46	36	11.6667	44.66	51.6047	2.66667
94	39	12.6667	20.147	23.8713	3.66667
97	38	12.3333	6.51775	12.185	1.66667
194	43	14	43.5233	49.3109	1.66667
195	43	14	33.2319	39.0194	1.66667
98	39	12.6667	67.497	67.9783	3.66667
196	43	14	52.7807	85.111	1.33333
49	37	12	47.4948	47.9762	3
105	38	12.3333	61.4826	92.6878	2
106	40	13	77.2424	88.4158	2.66667
53	38	12.3333	37.2316	48.4049	2
112	40	13	44.7556	46.3917	5.66667
115	38	12.3333	34.2041	36.0351	5
116	41	13.3333	98.4306	101.367	6
61	37	12	66.196	68.7805	4.33333
122	42	13.6667	58.5255	117.845	1.66667
123	42	13.6667	16.3357	28.5198	1.66667
38	38	12.3333	54.7421	59.7769	3.66667
76	43	14	8.49991	20.9881	1.66667
77	39	12.6667	59.7481	64.7828	4
175	41	13.3333	108.057	114.529	4.33333
100	39	12.6667	15.6218	59.2666	1.33333
100	41	13.3333	20.3925	73.3187	0.666667
100	43	14	23.917	72.0338	0.666667
54	37	12	97.1283	97.6275	3
108	39	12.6667	15.8466	113.147	0.666667
108	43	14	29.3165	105.806	1.33333
109	43	14	29.6903	53.5048	2
56	37	12	6.39389	8.03003	4.66667
114	40	13	85.7693	87.6003	5.66667
119	39	12.6667	40.7526	41.3582	5.33333
121	39	12.6667	11.7924	12.009	5
126	38	12.3333	8.85137	9.76699	4.66667
127	41	13.3333	55.0319	55.9475	5.66667
