# Supplementary material for: Frequency modulation of a bacterial quorum sensing response
Source: Nat Commun. 2022 May 19;13:2772. doi: 10.1038/s41467-022-30307-6 (PMC9120067; doi:10.1038/s41467-022-30307-6)
Supplement: Supplementary file 5 — Supplementary Data_Custom code [file 41467_2022_30307_MOESM5_ESM.zip › Supplementary Data_Custom code/Supplementary Data_Custom code/data/200828-14/200828-14_pulseData_generated by the authors.xlsx]

## Sheet: Sheet1
cellNr	frame	time	prominance	height	interval
1	10	3	26.3856	28.3527
3	13	4	29.3226	57.1135	1
7	18	5.66667	21.8432	35.2677	1.66667
15	23	7.33333	20.0429	38.0582	1.66667
15	27	8.66667	10.4424	21.8506	1.33333
30	34	11	20.3214	19.5477	2.33333
4	17	5.33333	14.7085	20.0313	2.33333
8	23	7.33333	12.4509	11.6654	2
267	45	14.6667	45.9242	48.9823	7.33333
11	22	7	60.31	49.206	4
11	29	9.33333	27.9747	27.9574	2.33333
91	40	13	47.9547	53.0315	3.66667
6	18	5.66667	28.6741	42.0986	1.66667
6	22	7	16.8435	39.0288	1.33333
50	36	11.6667	58.4757	51.8179	4.66667
201	44	14.3333	47.2367	41.6464	2.66667
51	33	10.6667	29.3226	22.6648	3.66667
103	42	13.6667	36.3699	38.976	3
13	23	7.33333	19.492	41.6773	1.66667
27	33	10.6667	35.4763	34.9024	3.33333
55	37	12	12.1052	35.697	1.33333
110	42	13.6667	8.28127	29.5584	1.66667
221	45	14.6667	78.3687	99.6458	2.66667
258	47	15.3333	65.5581	66.4829	8
130	43	14	159.141	161.909	6.66667
131	40	13	15.2075	17.9753	5.66667
132	39	12.6667	6.87011	11.8228	5.33333
264	44	14.3333	65.7756	76.7099	1.66667
265	45	14.6667	118.583	129.518	2
17	28	9	8.46037	5.42531	1.66667
34	33	10.6667	12.4076	17.2745	1.66667
138	44	14.3333	52.4427	55.6172	3.66667
139	44	14.3333	51.2105	54.385	3.66667
9	21	6.66667	8.19187	7.40632	1.33333
18	30	9.66667	15.154	18.528	3
144	43	14	6.2959	10.8429	4.33333
39	34	11	69.6701	71.0631	4.33333
312	44	14.3333	44.649	65.2014	3.33333
156	43	14	36.3475	56.8999	3
159	42	13.6667	95.9346	125.86	2.66667
10	22	7	52.1048	41.0007	4
165	44	14.3333	39.6375	42.1533	7.33333
170	44	14.3333	101.395	103.56	7.33333
85	43	14	82.2541	84.419	7
88	41	13.3333	105.698	110.775	4
44	38	12.3333	41.9685	47.0454	3
89	42	13.6667	16.4455	33.5689	1.33333
178	47	15.3333	34.826	64.5683	1.66667
47	38	12.3333	12.8332	27.5541	3
94	41	13.3333	8.76202	32.5102	1
48	33	10.6667	55.6641	68.4788	3.66667
192	40	13	15.7711	35.0401	2.33333
384	44	14.3333	22.355	52.2855	1.33333
96	39	12.6667	11.4596	30.7286	2
386	44	14.3333	8.59901	32.6627	1.66667
387	44	14.3333	6.58555	30.6493	1.66667
49	32	10.3333	51.8526	64.6674	3.33333
394	47	15.3333	69.5294	80.7865	5
395	44	14.3333	46.6377	57.8948	4
212	44	14.3333	10.9112	11.9967	7
106	43	14	7.30498	8.3905	6.66667
7	22	7	15.7428	33.7581	1.33333
14	26	8.33333	8.71954	5.12025	1.33333
28	31	10	38.2201	41.1089	1.66667
115	43	14	55.536	56.8468	4
116	43	14	34.784	37.9658	5.66667
234	44	14.3333	31.2336	34.6001	6
119	40	13	24.0647	25.629	4.66667
63	34	11	9.09281	8.02343	2.33333
127	41	13.3333	51.2523	58.6686	2.33333
134	42	13.6667	61.8719	62.2158	6.33333
135	42	13.6667	62.6613	63.0052	6.33333
35	34	11	50.4268	55.6362	2
71	38	12.3333	50.7403	99.9774	1.33333
142	44	14.3333	32.5016	78.5637	2
287	46	15	11.6703	32.5296	2.66667
145	40	13	6.30895	6.9288	3.33333
145	44	14.3333	6.1593	12.9539	1.33333
157	40	13	13.5602	34.1125	2
158	41	13.3333	63.3291	93.2549	2.33333
46	35	11.3333	6.18979	17.3122	2
93	40	13	18.7258	17.8802	1.66667
93	44	14.3333	7.72553	15.4932	1.33333
187	47	15.3333	49.7527	57.5203	2.33333
95	44	14.3333	20.9576	35.704	2
196	41	13.3333	7.68549	18.9426	3
196	44	14.3333	20.3407	36.8746	1
393	45	14.6667	23.5501	40.084	1.33333
198	43	14	6.57194	13.38	3.66667
54	38	12.3333	6.62839	33.0737	1.66667
218	46	15	91.4411	106.357	2.66667
219	45	14.6667	58.9963	73.9123	2.33333
56	38	12.3333	15.7836	25.0734	2.33333
114	40	13	21.8882	23.199	3
118	44	14.3333	124.521	126.086	6
237	47	15.3333	229.715	231.28	7
272	47	15.3333	17.2798	24.5017	4.66667
273	47	15.3333	16.0137	23.2355	4.66667
137	44	14.3333	39.9455	42.8855	3.66667
140	43	14	13.323	25.3125	3
146	45	14.6667	32.3543	35.6028	5
147	42	13.6667	33.9656	37.214	4
37	32	10.3333	38.5106	41.8846	3.66667
74	37	12	21.1971	46.684	1.66667
148	44	14.3333	45.9808	56.945	2.33333
75	39	12.6667	89.3584	114.845	2.33333
151	45	14.6667	9.19721	18.9734	2
19	30	9.66667	16.5012	17.8942	3
76	37	12	13.8062	25.7075	2.33333
152	42	13.6667	75.9007	97.3742	1.66667
87	40	13	31.3575	32.1988	6
348	47	15.3333	38.7103	57.3848	2.33333
349	46	15	38.5591	57.2337	2
175	45	14.6667	14.2889	20.0455	1.66667
92	40	13	16.2089	15.3633	1.66667
92	45	14.6667	11.5739	11.4432	1.66667
185	47	15.3333	28.5422	28.4115	2.33333
97	39	12.6667	55.0942	79.146	2
194	44	14.3333	15.1556	69.0905	1.66667
199	45	14.6667	50.6823	59.9522	4.33333
52	37	12	46.4561	48.3751	4.66667
208	43	14	100.815	141.544	2
266	44	14.3333	34.9436	38.0018	7
141	46	15	10.6167	13.8008	4
76	40	13	14.4763	35.9498	1
153	45	14.6667	13.9238	43.7974	1.66667
77	38	12.3333	69.4537	81.355	2.66667
77	41	13.3333	6.93037	77.0738	1
154	46	15	12.1922	20.5107	1.66667
311	47	15.3333	8.75589	56.709	2
86	40	13	40.9133	41.7546	6
195	45	14.6667	12.5119	22.5376	2
102	38	12.3333	7.61039	22.4747	1.66667
204	45	14.6667	65.7523	81.745	2.33333
408	47	15.3333	10.1612	87.1137	0.666667
104	41	13.3333	47.4261	88.1558	1.33333
211	43	14	94.8664	106.264	2
423	47	15.3333	6.27484	31.51	1.33333
111	39	12.6667	40.0384	63.6302	2
113	39	12.6667	18.3464	27.6362	2.66667
227	45	14.6667	26.102	35.8578	2
31	33	10.6667	7.54566	6.47628	2
248	43	14	33.3237	37.4313	3.33333
248	46	15	18.3566	53.8205	1
249	43	14	39.9274	44.035	3.33333
129	43	14	14.2363	15.1611	6.66667
259	47	15.3333	6.37927	17.9603	1.33333
289	45	14.6667	17.3821	21.9291	5
149	43	14	9.52236	20.4866	2
82	43	14	34.5398	37.0557	7
166	43	14	23.2365	27.0258	7
167	44	14.3333	22.5308	26.32	7.33333
167	47	15.3333	12.2951	36.9962	1
168	43	14	23.9112	26.5491	7
169	43	14	26.3977	29.0356	7
90	41	13.3333	56.5919	61.6688	4
191	45	14.6667	25.2831	40.0295	2.33333
192	43	14	11.4857	41.4163	1
200	44	14.3333	45.3197	39.7294	2.66667
101	42	13.6667	10.1956	17.2469	2
210	43	14	79.261	90.6584	2
214	43	14	72.8321	77.0363	6.66667
107	42	13.6667	69.9704	74.1747	6.33333
215	46	15	6.60255	23.8424	1.33333
235	44	14.3333	32.428	35.7944	6
126	41	13.3333	46.8573	54.2736	2.33333
253	45	14.6667	76.148	121.651	1.33333
