# Supplementary material for: Frequency modulation of a bacterial quorum sensing response
Source: Nat Commun. 2022 May 19;13:2772. doi: 10.1038/s41467-022-30307-6 (PMC9120067; doi:10.1038/s41467-022-30307-6)
Supplement: Supplementary file 5 — Supplementary Data_Custom code [file 41467_2022_30307_MOESM5_ESM.zip › Supplementary Data_Custom code/Supplementary Data_Custom code/data/200828-35/200828-35_pulseData_generated by the authors.xlsx]

## Sheet: Sheet1
cellNr	frame	time	prominance	height	interval
2	9	2.66667	25.3408	25.4677
17	27	8.66667	26.9643	31.9807	6
70	37	12	12.1068	11.7658	3.33333
3	9	2.66667	25.5193	25.6463
3	14	4.33333	18.185	26.2557	1.66667
15	21	6.66667	24.7174	35.3855	2.33333
30	31	10	24.307	26.609	3.33333
122	43	14	12.9768	8.59924	4
9	25	8	44.6997	45.644	5.33333
73	41	13.3333	91.4086	90.2086	5.33333
10	21	6.66667	14.2346	13.3642	4
40	30	9.66667	20.9819	26.1645	3
160	41	13.3333	52.9227	57.5804	3.66667
161	41	13.3333	71.2386	75.8963	3.66667
173	41	13.3333	25.0022	27.8303	6.66667
6	15	4.66667	38.3835	46.4541	2
12	21	6.66667	11.6604	26.4708	2
50	35	11.3333	6.51326	3.53812	4.66667
202	41	13.3333	28.042	31.0988	2
203	41	13.3333	30.1233	33.1801	2
14	21	6.66667	44.6155	55.2836	2.33333
16	26	8.33333	9.79141	14.8078	5.66667
64	39	12.6667	27.6587	29.2358	4.33333
71	36	11.6667	8.15796	7.81697	3
19	26	8.33333	45.5244	46.4688	5.66667
39	33	10.6667	8.5253	19.274	2.33333
79	38	12.3333	36.0373	44.6718	1.66667
41	31	10	20.6365	25.8191	3.33333
166	42	13.6667	10.9841	16.6086	3.66667
167	41	13.3333	14.8543	20.4788	3.33333
84	38	12.3333	33.305	35.5478	5.66667
171	41	13.3333	6.84321	8.62884	6.66667
11	21	6.66667	19.2408	18.3704	4
24	28	9	23.2103	26.5448	2.33333
99	36	11.6667	6.87483	4.07665	2.66667
100	39	12.6667	46.9971	44.022	6
28	30	9.66667	6.98006	8.47603	3
224	41	13.3333	14.2469	14.027	3.66667
112	40	13	12.3256	12.1056	3.33333
57	31	10	9.04631	10.5423	3.33333
114	40	13	45.9831	39.6065	3
229	41	13.3333	55.4448	49.0682	3.33333
231	41	13.3333	26.7365	20.3599	3.33333
138	42	13.6667	13.0982	14.5114	5
139	42	13.6667	12.7929	14.2061	5
153	43	14	6.13374	6.10488	5.66667
154	43	14	17.4281	20.4607	5.66667
155	43	14	7.14016	10.1727	5.66667
78	38	12.3333	16.9716	25.6062	1.66667
156	43	14	27.6313	41.7815	1.66667
157	43	14	20.4418	34.592	1.66667
45	36	11.6667	36.5058	36.976	5
91	37	12	45.4408	45.911	5.33333
182	43	14	34.3612	42.9387	2
183	43	14	22.3918	30.9692	2
93	38	12.3333	20.7102	20.6098	5.66667
94	39	12.6667	31.6026	32.6289	6
194	43	14	17.131	19.5919	5
102	41	13.3333	20.9876	22.5263	6.66667
6	20	6.33333	8.48112	23.2915	1.66667
106	38	12.3333	46.8145	46.5037	6
27	31	10	8.90717	7.43836	3.66667
121	37	12	19.127	30.141	2
242	43	14	19.4034	27.0937	2
243	43	14	21.4165	29.1067	2
104	42	13.6667	25.0915	27.4275	7.33333
107	38	12.3333	19.4158	19.1051	6
246	43	14	29.35	31.8255	4
247	43	14	27.7268	30.2022	4
36	38	12.3333	16.0105	14.8105	4.33333
86	39	12.6667	7.3807	10.2088	6
92	37	12	9.89064	9.79024	5.33333
98	36	11.6667	7.08985	4.29167	2.66667
120	37	12	20.3681	31.3821	2
120	41	13.3333	10.3981	33.4462	1.33333
