# Supplementary material for: Frequency modulation of a bacterial quorum sensing response
Source: Nat Commun. 2022 May 19;13:2772. doi: 10.1038/s41467-022-30307-6 (PMC9120067; doi:10.1038/s41467-022-30307-6)
Supplement: Supplementary file 5 — Supplementary Data_Custom code [file 41467_2022_30307_MOESM5_ESM.zip › Supplementary Data_Custom code/Supplementary Data_Custom code/data/200828-47/200828-47_pulseData_generated by the authors.xlsx]

## Sheet: Sheet1
cellNr	frame	time	prominance	height	interval
117	42	13.6667	17.6466	18.176
20	28	9	12.4233	13.3443
44	34	11	14.9157	15.5391
63	35	11.3333	16.4441	15.3564
52	36	11.6667	26.4195	27.4856
224	45	14.6667	39.9242	41.4574
10	27	8.66667	11.7522	12.6732
25	31	10	6.31781	6.22374
62	35	11.3333	18.3674	17.2798
39	38	12.3333	10.232	10.5773
172	45	14.6667	11.1384	11.2689	6
173	45	14.6667	10.5049	10.6353	6
116	42	13.6667	32.0035	32.5328
41	39	12.6667	6.85685	5.28955	3.66667
57	40	13	19.3285	19.8528
