# Supplementary material for: Frequency modulation of a bacterial quorum sensing response
Source: Nat Commun. 2022 May 19;13:2772. doi: 10.1038/s41467-022-30307-6 (PMC9120067; doi:10.1038/s41467-022-30307-6)
Supplement: Supplementary file 5 — Supplementary Data_Custom code [file 41467_2022_30307_MOESM5_ESM.zip › Supplementary Data_Custom code/Supplementary Data_Custom code/data/200828-49/200828-49_pulseData_generated by the authors.xlsx]

## Sheet: Sheet1
cellNr	frame	time	prominance	height	interval
60	31	10	12.9271	14.0902
61	31	10	12.9227	14.0857
6	20	6.33333	18.2909	19.3485
103	39	12.6667	19.349	19.097	6.33333
209	43	14	31.7176	32.4571	7.66667
10	22	7	23.6172	23.9313
41	36	11.6667	7.30103	9.40964	4.66667
11	22	7	26.4408	26.7548
24	30	9.66667	15.3105	17.8736	3.33333
49	35	11.3333	10.8101	20.8409	1.66667
50	32	10.3333	8.67338	10.0559	4
81	40	13	31.6554	30.3296	6
212	43	14	18.7661	19.0098	7.66667
213	43	14	17.6763	17.92	7.66667
62	36	11.6667	11.8165	14.2149
93	38	12.3333	10.5091	10.1988	5.33333
234	44	14.3333	6.64012	7.22403
235	45	14.6667	10.1709	10.7548
80	40	13	41.4444	40.1185	6
174	43	14	9.57759	9.76179	7
229	45	14.6667	16.8942	17.6243
