# Supplementary material for: Frequency modulation of a bacterial quorum sensing response
Source: Nat Commun. 2022 May 19;13:2772. doi: 10.1038/s41467-022-30307-6 (PMC9120067; doi:10.1038/s41467-022-30307-6)
Supplement: Supplementary file 5 — Supplementary Data_Custom code [file 41467_2022_30307_MOESM5_ESM.zip › Supplementary Data_Custom code/Supplementary Data_Custom code/data/200828-58/200828-58_pulseData_generated by the authors.xlsx]

## Sheet: Sheet1
cellNr	frame	time	prominance	height	interval
3	5	1.33333	31.82	2.33637
14	29	9.33333	8.59438	9.06263	8
55	32	10.3333	7.11847	7.71878	9
4	13	4	7.09513	2.67689
20	29	9.33333	19.2165	19.4066
82	39	12.6667	20.058	20.6329	3.33333
34	34	11	12.6429	13.8332	7
19	29	9.33333	42.9446	42.2742	5.33333
38	36	11.6667	9.88317	4.0919	2.33333
77	37	12	10.3975	4.60621	2.66667
79	37	12	7.40562	5.22135	2.66667
85	39	12.6667	33.5775	35.2944
108	35	11.3333	8.59677	10.291	10
47	31	10	26.5129	27.9363
52	32	10.3333	18.591	18.5016	9
80	39	12.6667	30.0428	29.205	3.33333
95	38	12.3333	15.2055	21.7444	2.33333
