# Supplementary material for: Frequency modulation of a bacterial quorum sensing response
Source: Nat Commun. 2022 May 19;13:2772. doi: 10.1038/s41467-022-30307-6 (PMC9120067; doi:10.1038/s41467-022-30307-6)
Supplement: Supplementary file 5 — Supplementary Data_Custom code [file 41467_2022_30307_MOESM5_ESM.zip › Supplementary Data_Custom code/Supplementary Data_Custom code/data/200828-63/200828-63_pulseData_generated by the authors.xlsx]

## Sheet: Sheet1
cellNr	frame	time	prominance	height	interval
2	8	2.33333	24.4498	3.15344
5	15	4.66667	14.6411	14.9288	2.33333
44	33	10.6667	13.212	13.2014	6
3	13	4	12.185	8.39445
7	18	5.66667	7.48547	3.44933	1.66667
31	26	8.33333	18.976	19.2785	2.66667
63	31	10	16.0445	28.2246	1.66667
47	37	12	34.0751	35.9863	7.33333
4	15	4.66667	10.3356	10.6234	2.33333
8	23	7.33333	6.03362	3.19813	2.66667
33	36	11.6667	47.2314	48.7034	4.33333
10	24	7.66667	10.7591	10.1627	3
41	34	11	60.3127	63.5776	3.33333
21	28	9	27.7119	35.9964	1.33333
85	38	12.3333	40.7124	50.7544	3.33333
52	35	11.3333	46.6737	51.0737	7.33333
30	25	8	15.8179	16.1203	2.33333
120	38	12.3333	10.1828	10.6115	4.33333
241	47	15.3333	58.0567	65.2159	3
60	37	12	7.59706	8.02577	4
40	34	11	42.9627	46.2275	3.33333
43	38	12.3333	26.9214	28.2535	3.33333
46	36	11.6667	26.413	28.3241	7
27	28	9	6.50156	6.17406	5
220	45	14.6667	26.6455	27.833	5.66667
221	44	14.3333	18.537	19.7245	5.33333
28	29	9.33333	9.04327	8.41916	3.66667
462	45	14.6667	6.05658	7.51049	5.33333
18	30	9.66667	19.8277	21.0876	5
150	47	15.3333	65.6645	68.2481	5.66667
75	44	14.3333	7.89709	10.4807	4.66667
38	34	11	35.9628	37.1775	6.33333
152	47	15.3333	18.5469	21.404	4.33333
76	44	14.3333	9.07814	11.9353	3.33333
83	43	14	22.3062	35.5024	3
45	33	10.6667	15.6215	15.6109	6
91	41	13.3333	36.7269	45.3544	2.66667
184	45	14.6667	13.8808	22.8293	3
185	45	14.6667	16.3984	25.3469	3
96	38	12.3333	16.0064	24.2466	8.33333
236	40	13	11.4098	18.4761	7.33333
118	39	12.6667	7.88	14.9463	7
237	44	14.3333	15.9198	27.5814	1.66667
476	47	15.3333	40.5207	41.9766	9.66667
477	47	15.3333	32.3232	33.779	9.66667
61	33	10.6667	27.964	34.917	2.66667
492	45	14.6667	7.52453	11.1129	4
19	33	10.6667	34.1604	35.3752	6
78	42	13.6667	73.5676	78.8231	3
79	42	13.6667	40.4123	45.6677	3
87	42	13.6667	11.2093	25.84	1.33333
174	46	15	10.4133	33.2065	1.33333
90	41	13.3333	27.5071	36.1346	2.66667
224	43	14	42.2972	46.8411	4.66667
225	42	13.6667	72.8281	77.3719	4.33333
116	36	11.6667	54.0457	55.9601	6
232	45	14.6667	100.607	121.802	3
465	47	15.3333	113.285	134.48	3.66667
117	36	11.6667	38.6554	40.5699	6
254	44	14.3333	105.412	111.374	4.33333
127	40	13	20.5349	26.4967	3
68	40	13	36.5928	39.0128	5.66667
50	31	10	16.2774	16.0038	6
200	42	13.6667	41.0021	45.7412	3.66667
201	42	13.6667	45.0903	49.8293	3.66667
51	31	10	16.6172	16.3436	6
233	43	14	72.0455	92.5838	2.33333
122	41	13.3333	26.3647	26.7921	2.66667
62	31	10	14.0186	26.1987	1.66667
124	41	13.3333	23.9102	31.3556	3.33333
496	47	15.3333	12.4771	26.0364	2
497	47	15.3333	6.38516	19.9445	2
128	46	15	8.38766	9.40879	7.66667
70	37	12	6.94772	7.89958	4.66667
140	44	14.3333	7.68053	10.8174	2.33333
84	39	12.6667	40.5015	50.5435	3.66667
168	44	14.3333	19.6416	47.1648	1.66667
98	37	12	36.6618	40.5193	8
196	42	13.6667	6.4397	21.7965	1.66667
99	38	12.3333	48.2039	52.0614	8.33333
206	47	15.3333	7.64631	9.91541	5.33333
212	45	14.6667	27.2665	28.4708	10.6667
216	45	14.6667	28.6855	30.2929	5.66667
217	44	14.3333	9.53984	11.1472	5.33333
111	40	13	17.4483	20.2174	4
250	45	14.6667	30.4407	35.1235	4.66667
