# Supplementary material for: Frequency modulation of a bacterial quorum sensing response
Source: Nat Commun. 2022 May 19;13:2772. doi: 10.1038/s41467-022-30307-6 (PMC9120067; doi:10.1038/s41467-022-30307-6)
Supplement: Supplementary file 5 — Supplementary Data_Custom code [file 41467_2022_30307_MOESM5_ESM.zip › Supplementary Data_Custom code/Supplementary Data_Custom code/data/200828-66/200828-66_pulseData_generated by the authors.xlsx]

## Sheet: Sheet1
cellNr	frame	time	prominance	height	interval
4	12	3.66667	12.2161	12.3691
37	36	11.6667	30.2869	30.3015	8
5	12	3.66667	16.1759	16.329
83	36	11.6667	10.1256	10.7193	8
11	21	6.66667	24.6589	28.5987	3
12	19	6	32.475	32.3534
24	24	7.66667	53.6957	76.413	1.66667
49	31	10	16.2821	3.72501	2.33333
98	34	11	15.1232	13.6817	1
16	27	8.66667	51.6567	52.2362	5
64	34	11	38.3327	54.894	2.33333
17	23	7.33333	6.56454	7.14411	3.66667
70	34	11	20.8409	22.4102	3.66667
14	19	6	32.3774	33.9351
28	27	8.66667	9.67704	14.2949	2.66667
36	34	11	8.95246	10.1226	7.33333
42	33	10.6667	32.37	34.6538	7
85	38	12.3333	31.8563	64.8366	1.66667
26	23	7.33333	7.56002	9.07476
52	31	10	8.98197	11.803	2.66667
53	30	9.66667	21.3017	24.1227	2.33333
33	34	11	17.631	27.5872	2.33333
40	31	10	9.20699	11.8169	6.33333
80	35	11.3333	26.632	35.0421	1.33333
81	34	11	95.6162	98.2262	7.33333
96	34	11	59.3592	68.5314	3.33333
56	29	9.33333	41.2736	45.8915	3.33333
116	34	11	38.6142	43.9208	5
19	26	8.33333	11.2553	13.5496	4.66667
38	33	10.6667	7.99365	12.0368	2.33333
39	27	8.66667	13.1521	15.4464	5
48	32	10.3333	31.0547	40.2269	2.66667
99	37	12	35.3625	33.921	2
202	38	12.3333	44.5738	46.2517	6.33333
30	22	7	7.06809	8.84486
30	27	8.66667	12.4757	20.7235	1.66667
127	35	11.3333	22.8604	24.3748
32	33	10.6667	36.3666	52.9279	2
34	31	10	43.7302	48.592	2.66667
68	38	12.3333	14.9987	19.022	2.33333
71	35	11.3333	23.6521	25.2214	4
76	34	11	12.0387	16.0819	2.66667
87	37	12	41.9486	43.337	8.33333
47	30	9.66667	44.742	48.4349	3
94	37	12	7.27553	12.6109	2.33333
55	31	10	13.872	15.6552
114	37	12	20.2913	21.7045	3.33333
126	35	11.3333	26.0132	27.5276
