# Supplementary material for: Frequency modulation of a bacterial quorum sensing response
Source: Nat Commun. 2022 May 19;13:2772. doi: 10.1038/s41467-022-30307-6 (PMC9120067; doi:10.1038/s41467-022-30307-6)
Supplement: Supplementary file 5 — Supplementary Data_Custom code [file 41467_2022_30307_MOESM5_ESM.zip › Supplementary Data_Custom code/Supplementary Data_Custom code/data/200909-01/200909-01_pulseData_generated by the authors.xlsx]

## Sheet: Sheet1
cellNr	frame	time	prominance	height	interval
1	4	1	38.8452	18.5812
2	14	4.33333	78.9401	58.2521	3.33333
5	20	6.33333	8.4586	8.41357	2
11	26	8.33333	58.7755	64.5225	2
46	35	11.3333	33.4352	36.1063	3
93	42	13.6667	10.7984	15.1882	2.33333
47	35	11.3333	21.2919	23.9631	3
94	41	13.3333	22.0481	36.1536	2
9	27	8.66667	58.3648	56.7759	4.33333
38	38	12.3333	124.89	126.042	3.66667
10	26	8.33333	42.9219	48.6689	2
20	35	11.3333	41.4901	50.9244	3
82	42	13.6667	59.2235	69.2185	2.33333
83	42	13.6667	67.0603	77.0553	2.33333
42	41	13.3333	32.9108	35.5602	5
4	25	8	16.4355	14.8466	3.66667
8	31	10	11.5491	13.5397	2
16	37	12	13.8215	23.7906	2
64	45	14.6667	15.9578	28.7057	2.66667
17	37	12	77.7483	79.739	4
68	43	14	32.2689	40.3073	2
69	44	14.3333	51.6439	59.6822	2.33333
70	43	14	34.4508	41.587	2
71	44	14.3333	48.5574	55.6936	2.33333
18	37	12	38.9346	39.0031	3.33333
72	43	14	26.8031	26.1898	2
73	45	14.6667	51.574	50.9608	2.66667
39	39	12.6667	121.599	122.751	4
22	32	10.3333	62.1986	91.095	2
44	42	13.6667	32.6117	29.4483	3.33333
90	43	14	28.5404	23.4419	3.66667
45	42	13.6667	24.4076	19.3091	3.33333
3	14	4.33333	85.0774	64.3893	3.33333
6	23	7.33333	140.097	152.847	3
24	32	10.3333	53.3962	61.1922	3
48	38	12.3333	57.6345	54.2941	2
96	45	14.6667	60.6593	79.6147	2.33333
48	42	13.6667	6.86209	25.8175	1.33333
49	39	12.6667	73.3206	69.9802	2.33333
3	20	6.33333	22.4744	35.2241	2
14	28	9	58.2882	60.0931	2.66667
56	38	12.3333	47.8619	49.8599	3.33333
56	42	13.6667	7.22812	21.4503	1.33333
113	45	14.6667	26.3335	40.5557	2.33333
33	38	12.3333	19.6256	29.5946	2.33333
33	42	13.6667	8.27036	20.0344	1.33333
12	31	10	51.274	59.0699	2.66667
50	42	13.6667	26.6392	30.7833	3.66667
51	41	13.3333	94.1865	98.8904	3.33333
103	45	14.6667	16.2789	69.4088	1.33333
26	34	11	53.5363	58.5977	3.66667
52	39	12.6667	33.4008	76.9318	1.66667
104	45	14.6667	111.273	158.74	2
52	43	14	46.0539	93.5211	1.33333
13	32	10.3333	26.514	31.5754	3
54	39	12.6667	67.3715	59.1057	2.33333
55	40	13	101.485	93.2197	2.66667
57	39	12.6667	70.1463	72.1443	3.66667
58	41	13.3333	63.2293	70.0436	4.33333
59	42	13.6667	55.5011	62.3154	4.66667
37	40	13	93.7891	93.8577	4.33333
26	38	12.3333	25.6125	69.1435	1.33333
107	45	14.6667	64.3877	81.0581	2.33333
15	27	8.66667	31.7686	33.5735	2.33333
60	40	13	21.3378	26.0119	4.33333
31	39	12.6667	50.7329	51.9926	4
125	45	14.6667	6.61832	12.3384	2
63	44	14.3333	38.0451	70.0212	1.66667
92	41	13.3333	8.89789	13.2876	2
47	40	13	21.7357	35.8413	1.66667
95	45	14.6667	13.7522	23.3226	1.66667
61	39	12.6667	21.5671	26.2413	4
61	44	14.3333	9.1919	19.059	1.66667
