# Supplementary material for: Frequency modulation of a bacterial quorum sensing response
Source: Nat Commun. 2022 May 19;13:2772. doi: 10.1038/s41467-022-30307-6 (PMC9120067; doi:10.1038/s41467-022-30307-6)
Supplement: Supplementary file 5 — Supplementary Data_Custom code [file 41467_2022_30307_MOESM5_ESM.zip › Supplementary Data_Custom code/Supplementary Data_Custom code/data/200909-06/200909-06_pulseData_generated by the authors.xlsx]

## Sheet: Sheet1
cellNr	frame	time	prominance	height	interval
2	10	3	14.2798	3.27334
5	16	5	9.77645	6.8443	2
11	24	7.66667	66.3308	67.4018	2.66667
44	34	11	24.7728	17.4903	3.33333
3	10	3	19.4269	8.42048
6	18	5.66667	71.9901	68.9248	2.66667
12	22	7	12.2028	69.2784	1.33333
25	32	10.3333	73.5778	80.1506	3.33333
50	39	12.6667	6.22656	24.1942	2.33333
101	45	14.6667	13.8219	16.7604	2
2	15	4.66667	6.60866	3.67651	1.66667
8	26	8.33333	51.2708	52.6955	3.66667
33	35	11.3333	49.5853	51.3697	3
33	40	13	9.03051	52.924	1.66667
67	42	13.6667	6.59215	58.1599	0.666667
9	22	7	25.307	26.7317	2.33333
146	42	13.6667	37.3376	41.2184	6.66667
147	42	13.6667	31.0856	34.9664	6.66667
5	21	6.66667	6.82481	7.89583	1.66667
10	26	8.33333	9.88665	17.3774	1.66667
20	31	10	20.8678	33.2866	1.66667
80	40	13	118.728	136.689	3
23	31	10	7.00878	8.11436	2.33333
47	37	12	10.6961	14.8483	2
190	45	14.6667	33.1181	40.2901	2.66667
191	43	14	6.36349	13.5355	2
136	43	14	56.1016	59.468	5.66667
137	43	14	56.8201	60.1865	5.66667
144	44	14.3333	51.2019	55.5067	7.33333
145	44	14.3333	51.8521	56.1569	7.33333
75	40	13	52.8924	55.6396	6
76	39	12.6667	44.4152	47.4177	5.66667
152	44	14.3333	81.7962	126.3	1.66667
76	42	13.6667	24.9995	69.503	1
39	37	12	55.7158	56.8506	5
156	43	14	38.8245	55.9504	2
157	43	14	39.0193	56.1452	2
81	37	12	49.2769	67.2384	2
162	44	14.3333	49.1682	53.9436	2.33333
163	45	14.6667	68.0787	72.8541	2.66667
24	32	10.3333	12.0992	6.88948	3.33333
96	40	13	91.383	91.9449	2.66667
48	37	12	17.6437	18.2056	1.66667
194	43	14	73.541	81.5894	2
97	42	13.6667	73.0267	81.0751	1.66667
49	35	11.3333	79.6781	74.4684	4.33333
196	45	14.6667	50.8228	68.9804	3.33333
197	43	14	24.4386	42.5962	2.66667
99	41	13.3333	17.5553	54.9249	2
13	22	7	12.6415	69.7171	1.33333
13	26	8.33333	9.64268	60.8193	1.33333
52	34	11	38.0922	37.5212	2.66667
208	44	14.3333	22.1926	20.642	3.33333
209	43	14	9.57929	8.02869	3
7	20	6.33333	55.1419	52.0767	3.33333
28	27	8.66667	74.1189	81.3858	2.33333
56	37	12	8.85094	16.6135	3.33333
226	43	14	12.7294	10.4671	2
57	32	10.3333	10.3872	72.6042	1.66667
57	37	12	6.59721	12.0987	1.66667
228	44	14.3333	38.5468	37.7939	2.33333
229	44	14.3333	43.191	42.4381	2.33333
115	38	12.3333	10.1883	15.6898	2
115	42	13.6667	13.7875	10.4064	1.33333
231	43	14	18.9907	15.6097	1.66667
30	27	8.66667	100.829	129.34	2.33333
60	34	11	19.002	43.3034	2.33333
120	40	13	23.6526	45.3803	2
15	26	8.33333	69.1127	97.6239	2
124	40	13	95.8832	95.833	4.66667
248	44	14.3333	9.77584	61.895	1.33333
125	39	12.6667	21.7067	21.6565	4.33333
125	42	13.6667	14.1053	27.0978	1
251	45	14.6667	107.027	120.02	2
126	38	12.3333	11.5593	8.78771	4
252	44	14.3333	38.479	46.9012	2
253	43	14	32.0987	40.5209	1.66667
63	37	12	10.9091	8.13755	3.66667
254	43	14	6.87201	6.02409	2
69	43	14	60.1325	64.4356	5.66667
70	40	13	83.5098	83.39	4.66667
141	45	14.6667	8.68932	57.6197	1.66667
71	39	12.6667	37.365	37.2452	4.33333
71	43	14	12.1695	39.0804	1.33333
37	36	11.6667	20.607	23.3542	4.66667
148	45	14.6667	74.6979	92.997	3
74	43	14	55.1853	73.4844	2.33333
77	39	12.6667	35.3214	38.3239	5.66667
154	44	14.3333	51.9292	85.1348	1.66667
155	44	14.3333	64.1034	97.309	1.66667
79	41	13.3333	8.88375	58.9754	1.33333
158	45	14.6667	31.5169	78.2082	1.33333
159	45	14.6667	10.4327	57.124	1.33333
43	34	11	32.694	34.6956	2.66667
87	43	14	11.6404	13.5082	3
88	39	12.6667	21.7158	31.856	1.66667
45	33	10.6667	20.7094	13.4269	3
91	43	14	19.258	26.997	3.33333
94	42	13.6667	30.1945	37.7232	1.66667
51	33	10.6667	89.8246	96.3973	3.66667
103	42	13.6667	20.3687	34.752	3
26	33	10.6667	36.0511	35.4801	2.33333
106	43	14	76.6397	80.15	3.33333
213	45	14.6667	90.1644	93.6747	4
107	39	12.6667	15.0246	18.5349	2
214	44	14.3333	9.95076	12.6486	1.66667
107	43	14	7.79381	10.4916	1.33333
27	33	10.6667	18.5004	20.1801	2.33333
220	45	14.6667	8.90002	8.73255	4
221	44	14.3333	10.4518	10.2843	3.66667
222	45	14.6667	9.29884	12.4887	4
112	43	14	62.6214	68.2216	2
225	44	14.3333	79.4023	85.0025	2.33333
121	40	13	35.371	57.0986	2
121	42	13.6667	6.32742	53.1948	0.666667
242	45	14.6667	21.2095	65.8349	1
243	45	14.6667	23.3857	68.0111	1
32	36	11.6667	42.3337	44.118	3.33333
130	45	14.6667	7.84167	12.1033	3
82	39	12.6667	20.5581	22.2626	2.66667
82	44	14.3333	46.9436	63.8438	1.66667
42	34	11	24.9809	26.9825	2.66667
42	39	12.6667	16.6053	27.1901	1.66667
84	44	14.3333	8.08835	17.451	1.66667
85	40	13	25.3599	35.9446	2
172	45	14.6667	54.4886	72.2462	3.66667
173	45	14.6667	59.2727	77.0304	3.66667
90	44	14.3333	6.1505	11.4303	3.66667
46	33	10.6667	26.5069	27.6125	3
102	44	14.3333	33.3932	37.5079	3.66667
54	35	11.3333	47.3787	49.0583	3
29	28	9	91.3254	98.5923	2.66667
116	41	13.3333	250.421	251.163	4.33333
233	45	14.6667	7.61023	162.26	1.33333
58	39	12.6667	54.9278	55.6706	3.66667
117	44	14.3333	8.6424	29.6107	1.66667
118	39	12.6667	51.6418	59.6653	3.66667
236	45	14.6667	104.964	129.274	2
237	45	14.6667	97.4263	121.736	2
119	39	12.6667	53.9731	61.9966	3.66667
119	44	14.3333	24.1823	37.3432	1.66667
239	45	14.6667	34.2457	47.4065	2
30	33	10.6667	8.37785	32.6792	2
61	38	12.3333	26.4248	33.7082	1.66667
122	44	14.3333	13.2316	19.7504	2
64	44	14.3333	17.2124	34.458	2.66667
41	38	12.3333	16.9092	18.6137	2.33333
83	43	14	15.3309	26.4965	1.66667
92	42	13.6667	28.0934	40.9875	3
109	45	14.6667	37.2473	39.2895	3.33333
