# Supplementary material for: Frequency modulation of a bacterial quorum sensing response
Source: Nat Commun. 2022 May 19;13:2772. doi: 10.1038/s41467-022-30307-6 (PMC9120067; doi:10.1038/s41467-022-30307-6)
Supplement: Supplementary file 5 — Supplementary Data_Custom code [file 41467_2022_30307_MOESM5_ESM.zip › Supplementary Data_Custom code/Supplementary Data_Custom code/data/200909-21/200909-21_pulseData_generated by the authors.xlsx]

## Sheet: Sheet1
cellNr	frame	time	prominance	height	interval
7	17	5.33333	58.5397	60.3198
31	32	10.3333	39.668	48.3623	5
2	6	1.66667	6.3734	6.90004
9	18	5.66667	125.248	125.728	4
18	28	9	6.31011	1.93378	3.33333
37	33	10.6667	11.5021	10.9661	1.66667
75	42	13.6667	79.5917	87.5795	3
8	18	5.66667	68.0222	68.5019	4
32	29	9.33333	11.9054	7.24505	3.66667
65	34	11	33.1565	35.9676	1.66667
130	39	12.6667	67.0851	83.4293	1.66667
33	28	9	10.8788	6.21845	3.33333
135	40	13	220.924	221.834	4
135	45	14.6667	8.87356	114.026	1.66667
6	18	5.66667	42.7161	41.5398
99	34	11	44.2375	46.283	5.33333
99	39	12.6667	14.576	52.4487	1.66667
35	31	10	85.7663	82.3196	4.33333
70	36	11.6667	10.8658	33.4992	1.66667
140	42	13.6667	45.9248	54.4416	2
141	42	13.6667	32.8636	41.3805	2
19	27	8.66667	13.2987	20.9049	3
76	35	11.3333	50.3197	58.5554	2.66667
76	37	12	6.74224	64.2757	0.666667
76	40	13	9.7061	67.6434	1
5	17	5.33333	8.83813	9.71916	3.66667
10	22	7	15.0609	23.1109	1.66667
11	20	6.33333	44.3142	45.1953	4.66667
23	26	8.33333	12.4622	16.2669	2
95	35	11.3333	147.226	157.69	3
97	36	11.6667	58.9852	61.3834	6
194	43	14	19.1036	51.4251	2.33333
51	31	10	22.0587	20.5622	4.33333
204	42	13.6667	20.5	23.51	3.66667
205	42	13.6667	27.3629	30.3729	3.66667
53	31	10	9.9372	8.6631	4.33333
107	37	12	30.47	31.5537	2
107	40	13	11.6794	40.5398	1
14	22	7	142.313	144.093
28	28	9	15.0276	7.82507	2
57	33	10.6667	48.5995	49.2149	1.66667
114	38	12.3333	58.0903	102.216	1.66667
59	31	10	58.4579	56.3133	3
237	45	14.6667	65.6217	68.8276	4.66667
30	26	8.33333	52.6544	79.0721	3
60	33	10.6667	9.59813	14.5958	2.33333
121	35	11.3333	6.13783	12.8204	0.666667
242	41	13.3333	9.66996	7.99206	2
122	35	11.3333	61.2203	68.2152	3
122	39	12.6667	7.25242	20.0423	1.33333
245	45	14.6667	8.19298	18.8244	2
34	31	10	69.66	66.2133	4.33333
69	41	13.3333	36.379	54.06	3.33333
142	44	14.3333	65.0291	65.5723	4.33333
39	29	9.33333	44.7413	52.3475	3.66667
39	31	10	6.18601	56.8232	0.666667
159	39	12.6667	28.1768	55.8546	2.66667
319	45	14.6667	28.1933	80.1918	2
46	29	9.33333	86.2873	90.0921	3
93	37	12	15.5996	21.3684	2.66667
374	42	13.6667	6.32543	12.5944	1.66667
50	34	11	31.8353	30.3388	5.33333
26	30	9.66667	6.8602	5.58611	4
104	38	12.3333	32.5853	34.7112	2.66667
208	42	13.6667	13.1157	41.1961	1.33333
209	42	13.6667	15.8829	43.9634	1.33333
105	38	12.3333	33.3514	35.4772	2.66667
210	42	13.6667	11.7671	43.0177	1.33333
211	42	13.6667	15.9329	47.1834	1.33333
27	29	9.33333	6.58943	6.66389	3.66667
109	37	12	80.7463	84.0925	2.66667
218	42	13.6667	11.9458	45.3016	1.66667
55	30	9.66667	8.76227	8.83673	4
55	36	11.6667	13.3444	20.6863	2
220	42	13.6667	11.0117	17.9323	2
56	31	10	14.3357	14.951	1
112	36	11.6667	14.3292	13.6367	1.66667
224	45	14.6667	43.0947	53.2711	3
113	36	11.6667	17.5409	16.8485	1.66667
230	42	13.6667	65.6314	62.05	3
231	42	13.6667	74.7985	71.2172	3
136	43	14	54.8568	64.4958	4
137	43	14	50.6319	60.2709	4
36	29	9.33333	10.9418	6.56546	3.66667
36	34	11	9.4547	3.84193	1.66667
72	42	13.6667	31.9215	33.2317	2.66667
78	36	11.6667	56.8935	104.545	1.66667
156	42	13.6667	21.235	65.3461	2
44	28	9	63.2999	86.0452	2.66667
88	33	10.6667	23.582	54.0837	1.66667
176	42	13.6667	81.0203	96.5428	3
354	43	14	85.8869	94.7975	3.33333
355	43	14	95.14	104.051	3.33333
89	33	10.6667	50.744	81.2458	1.66667
178	38	12.3333	13.835	24.9035	1.66667
178	41	13.3333	7.58672	4.74289	1
89	37	12	10.7987	21.8672	1.33333
179	41	13.3333	8.37908	23.9913	1.33333
184	42	13.6667	93.2259	90.6118	4.33333
186	38	12.3333	20.3684	26.1372	3
186	42	13.6667	35.2704	52.7962	1.33333
373	44	14.3333	38.5007	56.0264	2
94	33	10.6667	28.9571	39.4217	2.33333
188	37	12	6.02172	29.8811	1.33333
376	43	14	7.01462	12.9886	2
189	42	13.6667	7.66437	20.4491	3
379	43	14	13.3247	26.1094	3.33333
202	44	14.3333	27.6876	30.8842	3.33333
54	35	11.3333	45.8233	49.1695	2
108	41	13.3333	45.7669	58.9644	2
66	33	10.6667	38.1734	39.0831	1.66667
66	38	12.3333	29.7633	57.2415	1.66667
132	43	14	32.3707	77.7332	1.66667
133	39	12.6667	42.8422	70.3205	2
133	42	13.6667	11.5555	74.1621	1
77	34	11	35.9659	44.2016	2.33333
158	41	13.3333	51.4234	79.1012	3.33333
81	38	12.3333	16.638	18.6983	5.33333
82	38	12.3333	54.4389	55.6026	5.33333
83	34	11	18.2406	19.4043	4
167	43	14	31.3117	37.7399	3
191	43	14	50.1048	50.8424	2.66667
383	44	14.3333	69.2972	70.0348	3
106	37	12	45.1255	46.2092	2
106	43	14	36.2685	61.7803	2
64	34	11	25.3391	28.1502	1.66667
128	41	13.3333	33.0767	49.1632	2.33333
129	43	14	14.6006	27.0931	3
131	39	12.6667	60.9587	77.3029	1.66667
67	38	12.3333	154.819	155.729	3.33333
73	35	11.3333	13.8638	8.25105	2
157	43	14	39.0038	60.5672	2.33333
161	44	14.3333	41.4548	44.1787	7.33333
323	45	14.6667	49.0691	51.7929	7.66667
162	44	14.3333	28.7675	33.4506	2
164	44	14.3333	30.6986	45.8323	2
329	45	14.6667	42.6215	57.7551	2.33333
42	34	11	19.7623	19.0188	4
169	44	14.3333	22.3498	25.3876	3.33333
85	39	12.6667	10.5592	20.4356	1.66667
341	45	14.6667	14.003	30.5091	2
22	27	8.66667	59.662	82.4073	2.33333
180	40	13	14.846	8.77588	4.33333
180	44	14.3333	7.66212	9.86113	1.33333
181	40	13	14.7996	8.72948	4.33333
181	44	14.3333	12.261	19.7306	1.33333
183	43	14	68.069	61.0211	5.33333
366	45	14.6667	7.81381	67.9931	0.666667
92	37	12	11.3307	8.71667	2.66667
199	41	13.3333	71.8324	109.705	2.33333
146	43	14	26.4425	30.3078	2.66667
153	42	13.6667	28.7168	86.6542	1.66667
175	44	14.3333	41.1816	43.3826	7.33333
182	45	14.6667	104.073	97.0248	6
381	45	14.6667	95.9525	115.739	3.33333
48	33	10.6667	18.6806	21.0787	5
192	43	14	19.8268	26.2467	3.33333
49	33	10.6667	41.1793	43.2248	5
98	39	12.6667	31.9808	53.5851	2
201	42	13.6667	6.28325	12.182	2.66667
111	37	12	29.7803	37.1222	2.33333
58	32	10.3333	154.149	152.004	3.33333
116	40	13	19.8251	15.7736	2.66667
117	40	13	34.3505	28.2269	2.66667
234	42	13.6667	14.425	39.7374	0.666667
234	45	14.6667	14.5519	48.106	1
235	42	13.6667	98.3894	92.2658	3.33333
238	45	14.6667	26.6305	21.1343	4.66667
239	44	14.3333	47.8191	54.2476	4.33333
120	40	13	11.5693	10.8077	2.33333
243	41	13.3333	9.98847	8.31057	2
244	44	14.3333	6.27981	3.53024	1.66667
123	35	11.3333	92.2017	99.1966	3
247	45	14.6667	58.8032	80.29	3.33333
