# Supplementary material for: Frequency modulation of a bacterial quorum sensing response
Source: Nat Commun. 2022 May 19;13:2772. doi: 10.1038/s41467-022-30307-6 (PMC9120067; doi:10.1038/s41467-022-30307-6)
Supplement: Supplementary file 5 — Supplementary Data_Custom code [file 41467_2022_30307_MOESM5_ESM.zip › Supplementary Data_Custom code/Supplementary Data_Custom code/data/200909-29/200909-29_pulseData_generated by the authors.xlsx]

## Sheet: Sheet1
cellNr	frame	time	prominance	height	interval
2	9	2.66667	11.1705	6.38039
5	15	4.66667	7.89836	7.19305	2
19	31	10	6.83582	8.8275	7.33333
35	36	11.6667	10.3627	13.3927	9
3	9	2.66667	14.5163	9.72615
6	15	4.66667	23.2337	21.4609	2
100	42	13.6667	16.0006	18.4908	9
52	33	10.6667	12.2525	13.4613	6
105	38	12.3333	6.25229	10.8621	1.66667
54	32	10.3333	18.4421	19.9443	5.66667
54	37	12	6.93406	14.2984	1.66667
27	31	10	18.1366	19.6388	5.33333
55	36	11.6667	8.12395	21.4286	1.66667
7	15	4.66667	33.0717	31.2989	2
14	25	8	21.4103	23.2367	3.33333
28	32	10.3333	43.0688	52.4544	2.33333
112	40	13	30.387	43.4101	2.66667
113	38	12.3333	7.82278	20.8458	2
31	29	9.33333	24.9612	23.6172	4.66667
32	36	11.6667	40.1587	42.8159	9
64	42	13.6667	10.8919	10.2311	2
10	23	7.33333	91.3775	92.0854	2.66667
21	31	10	9.70212	7.27901	2.66667
42	37	12	9.03341	2.83952	2
96	40	13	30.3349	32.8509	8.33333
96	42	13.6667	11.621	43.9349	0.666667
97	39	12.6667	26.1593	28.6754	8
57	38	12.3333	13.0287	14.2314	2
33	37	12	9.70853	12.7316	9.33333
67	42	13.6667	25.8641	37.947	1.66667
116	40	13	8.06404	6.37036	5
30	30	9.66667	26.6712	25.3273	5
20	28	9	10.4076	60.5392	1.66667
160	42	13.6667	20.6805	16.4567	4.66667
161	42	13.6667	14.6998	10.476	4.66667
43	32	10.3333	17.1682	14.7451	3
86	37	12	40.376	54.8879	1.66667
172	42	13.6667	33.5337	43.7338	1.66667
173	42	13.6667	20.5682	30.7683	1.66667
22	29	9.33333	29.716	31.6702	4.66667
44	35	11.3333	8.45388	17.5766	2
88	40	13	17.928	28.4328	1.66667
89	36	11.6667	9.48664	18.6094	2.33333
89	41	13.3333	9.9149	16.7591	1.66667
93	41	13.3333	7.74838	7.60533	8.66667
41	31	10	24.089	77.2126	1
83	38	12.3333	14.2589	15.829	2.33333
43	36	11.6667	35.5137	50.0256	1.33333
53	33	10.6667	13.9283	15.1371	6
110	42	13.6667	20.5311	29.3857	2
122	37	12	11.6401	9.66949	2.33333
122	42	13.6667	26.9187	35.0611	1.66667
61	36	11.6667	10.1493	8.17874	2
126	38	12.3333	66.5629	75.033	3
127	37	12	57.5622	66.0323	2.66667
