# Supplementary material for: Frequency modulation of a bacterial quorum sensing response
Source: Nat Commun. 2022 May 19;13:2772. doi: 10.1038/s41467-022-30307-6 (PMC9120067; doi:10.1038/s41467-022-30307-6)
Supplement: Supplementary file 5 — Supplementary Data_Custom code [file 41467_2022_30307_MOESM5_ESM.zip › Supplementary Data_Custom code/Supplementary Data_Custom code/data/200909-31/200909-31_pulseData_generated by the authors.xlsx]

## Sheet: Sheet1
cellNr	frame	time	prominance	height	interval
3	7	2	29.8583	14.9519
3	12	3.66667	9.93147	3.62944	1.66667
56	32	10.3333	39.0425	39.3067	6.66667
1	6	1.66667	17.8858	2.9794
2	12	3.66667	7.57173	6.51704	2
16	29	9.33333	32.0948	32.0828	5.66667
5	13	4	9.44244	8.38776	2.33333
10	25	8	8.03826	8.73708	4
84	40	13	108.68	108.716	5
6	13	4	12.2049	5.90286	2
50	29	9.33333	11.1694	12.0638	5.33333
100	35	11.3333	16.5125	27.5326	2
51	30	9.66667	13.608	14.5024	5.66667
103	37	12	10.6249	20.9653	2.33333
15	22	7	7.39658	8.44647	3.33333
120	35	11.3333	19.4399	19.4144	4.33333
241	40	13	15.436	27.8786	1.66667
121	35	11.3333	39.9499	39.9244	4.33333
243	40	13	7.22499	36.6658	1.66667
9	22	7	25.8246	25.1485	3.33333
36	32	10.3333	38.2418	37.3921	3.33333
72	37	12	42.2119	79.3381	1.66667
96	36	11.6667	66.079	67.1783	7.66667
97	36	11.6667	54.2766	55.3759	7.66667
49	34	11	14.7277	15.3012	7
198	41	13.3333	25.9635	30.8357	2.33333
199	40	13	25.3694	30.2416	2
101	36	11.6667	63.0234	74.0434	2.33333
26	26	8.33333	10.4175	11.3551	4.33333
106	38	12.3333	15.0169	18.2404	4
27	25	8	6.50091	7.4385	4
222	42	13.6667	16.3705	17.9308	5.66667
111	39	12.6667	9.73838	11.2987	4.66667
123	37	12	9.73506	9.60803	5
125	36	11.6667	23.6067	27.3472	4.66667
35	33	10.6667	8.59945	8.57622	7
73	36	11.6667	6.22031	43.3465	1.33333
78	37	12	87.5966	86.8275	5
11	21	6.66667	6.95651	4.29255	2.66667
98	35	11.3333	16.9308	17.5042	7.33333
104	39	12.6667	90.5394	96.1134	4.33333
105	37	12	141.832	147.406	3.66667
220	42	13.6667	15.602	18.4087	5.66667
119	36	11.6667	27.0115	27.2322	8
238	42	13.6667	15.3357	22.9219	2
122	36	11.6667	6.65782	6.53079	4.66667
66	37	12	72.6567	73.9941	2.66667
67	40	13	115.547	116.884	3.66667
69	36	11.6667	21.8478	22.9401	8
18	30	9.66667	11.045	10.1953	2.66667
152	42	13.6667	8.01209	9.71189	6.66667
79	37	12	124.68	123.911	5
87	40	13	54.0504	56.6217	5
93	38	12.3333	46.1163	47.7233	5.66667
94	38	12.3333	37.2227	37.5417	5.66667
54	33	10.6667	22.9636	25.7106	2.66667
109	40	13	32.5428	43.3174	2.33333
28	29	9.33333	13.683	13.9472	5.66667
115	40	13	15.7231	17.583	3.66667
116	37	12	9.80329	10.024	8.33333
118	36	11.6667	32.9121	33.1328	8
236	42	13.6667	11.5428	16.1211	2
237	42	13.6667	21.0164	25.5948	2
68	37	12	30.5818	31.6741	8.33333
42	37	12	38.9506	38.9867	4
43	35	11.3333	6.64227	9.21357	3.33333
95	37	12	21.1559	21.4748	5.33333
117	37	12	9.8237	10.0444	8.33333
124	36	11.6667	24.8259	28.5664	4.66667
