# Supplementary material for: Frequency modulation of a bacterial quorum sensing response
Source: Nat Commun. 2022 May 19;13:2772. doi: 10.1038/s41467-022-30307-6 (PMC9120067; doi:10.1038/s41467-022-30307-6)
Supplement: Supplementary file 5 — Supplementary Data_Custom code [file 41467_2022_30307_MOESM5_ESM.zip › Supplementary Data_Custom code/Supplementary Data_Custom code/data/200909-36/200909-36_pulseData_generated by the authors.xlsx]

## Sheet: Sheet1
cellNr	frame	time	prominance	height	interval
1	7	2	19.478	16.0184
2	11	3.33333	16.3465	29.1694	1.33333
2	18	5.66667	11.9234	9.45349	2.33333
5	23	7.33333	17.8551	15.0721	1.66667
22	31	10	11.5023	10.1817	2.66667
3	16	5	20.7478	11.9821	3
6	23	7.33333	7.34132	5.39376	2.33333
25	30	9.66667	6.11974	4.83905	2.33333
13	24	7.66667	9.71812	7.77056	2.66667
26	29	9.33333	6.13269	6.01972	1.66667
104	42	13.6667	36.1158	36.1652	4.33333
105	42	13.6667	26.7063	26.7557	4.33333
10	29	9.33333	16.4359	29.7321	2
21	34	11	6.15741	6.53427	1.66667
84	42	13.6667	52.6535	55.0101	2.66667
85	41	13.3333	44.3954	46.752	2.33333
86	42	13.6667	25.9073	24.7265	2.66667
87	41	13.3333	26.1979	25.0171	2.33333
90	43	14	7.3257	7.10339	4
91	44	14.3333	53.861	53.6387	4.33333
23	31	10	14.3821	13.0615	2.66667
46	40	13	7.89497	10.9696	3
109	41	13.3333	14.6796	16.9229	5.66667
110	41	13.3333	15.1599	17.0832	5.66667
111	42	13.6667	16.5916	18.5149	6
20	30	9.66667	16.9392	30.2353	2.33333
41	41	13.3333	10.6604	8.39047	3.66667
83	45	14.6667	57.5331	55.2631	5
51	37	12	29.5956	27.8765	2.33333
7	20	6.33333	9.18066	4.18249	1.33333
114	45	14.6667	41.4126	42.9691	8.33333
115	45	14.6667	26.7304	28.2869	8.33333
58	41	13.3333	6.87167	7.58701	7
117	44	14.3333	34.3219	35.0372	8
119	45	14.6667	108.499	109.815	8.33333
4	19	6	15.1066	12.6368	2.66667
32	39	12.6667	54.2813	55.2782	6.66667
33	39	12.6667	52.0956	53.0925	6.66667
15	31	10	8.93312	5.82779	3.66667
62	37	12	24.9712	25.1066	2
34	42	13.6667	8.09	8.02507	7.66667
9	25	8	8.55964	3.54846	2
39	38	12.3333	6.10159	6.17682	4.33333
107	40	13	16.039	16.7041	3.66667
30	34	11	77.8409	74.7356	4.66667
61	38	12.3333	7.26792	59.3189	1.33333
61	43	14	6.7776	20.224	1.66667
63	38	12.3333	36.0846	36.22	2.33333
63	43	14	9.53973	30.7248	1.66667
36	38	12.3333	17.6266	18.8278	4.33333
75	43	14	23.0841	24.4926	6
76	43	14	41.5638	43.6404	6
77	39	12.6667	8.77105	10.8477	4.66667
79	39	12.6667	6.14535	6.22058	4.66667
188	45	14.6667	24.3087	28.5433	4.66667
189	45	14.6667	22.219	26.4535	4.66667
106	40	13	21.3535	22.0186	3.66667
108	41	13.3333	13.2689	15.5122	5.66667
