# Supplementary material for: Frequency modulation of a bacterial quorum sensing response
Source: Nat Commun. 2022 May 19;13:2772. doi: 10.1038/s41467-022-30307-6 (PMC9120067; doi:10.1038/s41467-022-30307-6)
Supplement: Supplementary file 5 — Supplementary Data_Custom code [file 41467_2022_30307_MOESM5_ESM.zip › Supplementary Data_Custom code/Supplementary Data_Custom code/data/200909-44/200909-44_pulseData_generated by the authors.xlsx]

## Sheet: Sheet1
cellNr	frame	time	prominance	height	interval
3	8	2.33333	10.6228	11.2742
31	26	8.33333	11.3101	12.5532	6
5	15	4.66667	7.71951	9.15522
5	21	6.66667	20.9612	27.154	2
43	36	11.6667	24.9147	26.8644	5
8	21	6.66667	7.91837	9.04841
6	9	2.66667	16.0015	16.6529
30	23	7.33333	7.35236	8.59541	5
11	24	7.66667	66.8926	73.0854	3
22	35	11.3333	15.6369	4.46061	3.66667
45	36	11.6667	17.6789	6.50263	4
14	21	6.66667	26.9799	29.0926	4.33333
29	30	9.66667	6.60381	2.85984	3
59	31	10	8.40531	4.66134	3.33333
120	39	12.6667	53.515	53.7208	5.33333
124	36	11.6667	44.104	48.4377	3.33333
125	37	12	49.5949	53.9286	3.66667
17	22	7	8.92573	10.0558
68	38	12.3333	35.6295	36.5014	5.33333
69	38	12.3333	42.612	43.4839	5.33333
40	34	11	34.64	33.6779	4.33333
23	36	11.6667	16.1612	7.59955	4
97	37	12	6.40694	6.56687	9.33333
98	34	11	36.8568	36.9106	8.33333
49	32	10.3333	6.4151	6.46889	7.66667
26	23	7.33333	24.9685	25.0862	4.66667
27	23	7.33333	67.4215	67.5392	4.66667
41	37	12	48.7021	47.7399	5.33333
53	33	10.6667	6.25649	4.04663	3.33333
108	34	11	8.18814	6.11422	3.66667
220	39	12.6667	7.66042	5.46328	5.33333
113	38	12.3333	8.66787	9.81599	5.66667
227	39	12.6667	10.2096	11.3577	6
33	33	10.6667	36.9624	37.4321	4
78	37	12	30.1084	31.7702
