# Supplementary material for: Frequency modulation of a bacterial quorum sensing response
Source: Nat Commun. 2022 May 19;13:2772. doi: 10.1038/s41467-022-30307-6 (PMC9120067; doi:10.1038/s41467-022-30307-6)
Supplement: Supplementary file 5 — Supplementary Data_Custom code [file 41467_2022_30307_MOESM5_ESM.zip › Supplementary Data_Custom code/Supplementary Data_Custom code/data/200909-46/200909-46_pulseData_generated by the authors.xlsx]

## Sheet: Sheet1
cellNr	frame	time	prominance	height	interval
57	35	11.3333	49.7113	50.2754
25	26	8.33333	9.99666	10.3318
51	35	11.3333	42.8724	54.3688	3
206	41	13.3333	43.02	54.9929	2
207	41	13.3333	25.2151	37.1881	2
10	23	7.33333	10.2227	10.2134
22	27	8.66667	25.4805	25.4712
23	27	8.66667	29.8189	29.8096
47	39	12.6667	43.5662	42.2384	4
24	26	8.33333	12.2194	12.5546
198	42	13.6667	6.42584	6.85249	5.33333
199	42	13.6667	8.26747	8.69412	5.33333
204	42	13.6667	19.5439	25.9122	2.33333
205	42	13.6667	26.8075	33.1757	2.33333
42	41	13.3333	13.2909	13.3489	6
196	44	14.3333	12.1877	11.5182	6
197	44	14.3333	12.8318	12.1623	6
20	30	9.66667	37.0945	42.2794	2.33333
44	38	12.3333	27.8765	28.112	3.66667
101	40	13	22.6688	23.491	4.66667
124	39	12.6667	10.843	12.1507
125	39	12.6667	9.70866	11.0164
193	45	14.6667	48.4769	48.5592	6.33333
56	34	11	21.1237	21.6878
