# Supplementary material for: Frequency modulation of a bacterial quorum sensing response
Source: Nat Commun. 2022 May 19;13:2772. doi: 10.1038/s41467-022-30307-6 (PMC9120067; doi:10.1038/s41467-022-30307-6)
Supplement: Supplementary file 5 — Supplementary Data_Custom code [file 41467_2022_30307_MOESM5_ESM.zip › Supplementary Data_Custom code/Supplementary Data_Custom code/data/200909-47/200909-47_pulseData_generated by the authors.xlsx]

## Sheet: Sheet1
cellNr	frame	time	prominance	height	interval
3	9	2.66667	8.56894	4.76572
114	37	12	22.9034	23.4543	9.33333
115	37	12	21.5962	22.1472	9.33333
2	9	2.66667	7.80117	3.99795
16	31	10	7.27758	7.57031	7.33333
22	28	9	18.5302	19.1075	6.33333
45	36	11.6667	20.3555	23.6188	2.66667
10	25	8	16.611	17.6628	5.33333
44	36	11.6667	16.168	21.7072	2.66667
48	36	11.6667	12.9306	13.3985	9
60	34	11	23.8289	24.2484	8.33333
85	41	13.3333	10.2494	11.2589	5.33333
103	41	13.3333	13.809	14.4009	10.6667
75	39	12.6667	7.4922	8.81927	10
39	38	12.3333	7.364	8.57388	9.66667
174	41	13.3333	6.41117	8.00187	5.33333
175	41	13.3333	6.83776	8.42846	5.33333
95	39	12.6667	19.4016	19.9895	10
119	38	12.3333	15.8841	16.3805	9.66667
251	41	13.3333	25.2155	27.263	10.6667
