# Supplementary material for: Frequency modulation of a bacterial quorum sensing response
Source: Nat Commun. 2022 May 19;13:2772. doi: 10.1038/s41467-022-30307-6 (PMC9120067; doi:10.1038/s41467-022-30307-6)
Supplement: Supplementary file 5 — Supplementary Data_Custom code [file 41467_2022_30307_MOESM5_ESM.zip › Supplementary Data_Custom code/Supplementary Data_Custom code/data/200923-13/200923-13_pulseData_generated by the authors.xlsx]

## Sheet: Sheet1
cellNr	frame	time	prominance	height	interval
113	30	9.66667	41.1247	41.8948
39	28	9	15.0431	15.4638
12	19	6	39.5038	39.5167
25	20	6.33333	43.7872	43.8001
46	25	8	10.3997	10.5355
100	31	10	6.7791	3.05672	3.66667
168	37	12	28.9218	29.6766
169	38	12.3333	32.4775	33.2323
47	25	8	11.7653	11.9011
49	36	11.6667	43.1074	43.8244	5.66667
61	30	9.66667	19.3379	19.9143
98	37	12	49.5445	50.2615	6
112	30	9.66667	41.6276	42.3977
