# Supplementary material for: Frequency modulation of a bacterial quorum sensing response
Source: Nat Commun. 2022 May 19;13:2772. doi: 10.1038/s41467-022-30307-6 (PMC9120067; doi:10.1038/s41467-022-30307-6)
Supplement: Supplementary file 5 — Supplementary Data_Custom code [file 41467_2022_30307_MOESM5_ESM.zip › Supplementary Data_Custom code/Supplementary Data_Custom code/data/200923-14/200923-14_pulseData_generated by the authors.xlsx]

## Sheet: Sheet1
cellNr	frame	time	prominance	height	interval
2	6	1.66667	9.03087	1.79774
4	12	3.66667	41.4406	41.7888	2
9	22	7	7.04169	6.16545	3.33333
5	7	2	9.39062	2.15748
105	30	9.66667	36.506	37.6677
58	23	7.33333	47.6626	46.9095
116	32	10.3333	6.42824	3.27775	3
59	23	7.33333	45.169	44.4159
507	36	11.6667	7.34934	7.62074
160	33	10.6667	12.469	10.7533	8.66667
161	33	10.6667	12.5078	10.7921	8.66667
251	36	11.6667	83.8379	84.39
