# Supplementary material for: Frequency modulation of a bacterial quorum sensing response
Source: Nat Commun. 2022 May 19;13:2772. doi: 10.1038/s41467-022-30307-6 (PMC9120067; doi:10.1038/s41467-022-30307-6)
Supplement: Supplementary file 5 — Supplementary Data_Custom code [file 41467_2022_30307_MOESM5_ESM.zip › Supplementary Data_Custom code/Supplementary Data_Custom code/data/200923-18/200923-18_pulseData_generated by the authors.xlsx]

## Sheet: Sheet1
cellNr	frame	time	prominance	height	interval
3	9	2.66667	8.3313	8.63743
2	9	2.66667	9.6158	9.92193
60	34	11	49.8383	49.5086	8.33333
35	33	10.6667	6.95539	7.6286	8
41	34	11	82.7804	83.3328	8.33333
53	34	11	16.0133	16.232	8.33333
96	34	11	16.0894	16.5825	8.33333
97	34	11	13.6293	14.1224	8.33333
