# Supplementary material for: Frequency modulation of a bacterial quorum sensing response
Source: Nat Commun. 2022 May 19;13:2772. doi: 10.1038/s41467-022-30307-6 (PMC9120067; doi:10.1038/s41467-022-30307-6)
Supplement: Supplementary file 5 — Supplementary Data_Custom code [file 41467_2022_30307_MOESM5_ESM.zip › Supplementary Data_Custom code/Supplementary Data_Custom code/data/200923-25/200923-25_pulseData_generated by the authors.xlsx]

## Sheet: Sheet1
cellNr	frame	time	prominance	height	interval
1	4	1	9.75963	8.98935
11	21	6.66667	19.2431	22.7044	5.66667
45	31	10	121.78	130.598	3.33333
3	5	1.33333	12.4363	11.666
3	10	3	6.60957	3.67543	1.66667
13	18	5.66667	7.40119	7.32292	2.66667
7	15	4.66667	25.6351	29.1685	1.66667
14	22	7	19.4931	26.7804	2.33333
56	33	10.6667	39.6685	52.2932	3.66667
57	30	9.66667	23.4764	36.101	2.66667
8	24	7.66667	12.356	13.1016	6.66667
16	28	9	7.96428	17.704	1.33333
33	34	11	27.8123	43.6148	2
17	25	8	12.6058	13.3514	7
10	17	5.33333	7.71574	6.99036	4.33333
20	24	7.66667	10.6646	9.42794	2.33333
20	29	9.33333	12.7915	18.9504	1.66667
21	24	7.66667	9.80464	8.56801	2.33333
21	30	9.66667	8.92125	12.7155	2
43	31	10	9.86708	13.6613	2.33333
18	23	7.33333	38.506	39.9829	6.33333
30	25	8	38.1588	46.8743	3.33333
19	23	7.33333	40.5298	42.0068	6.33333
38	27	8.66667	15.7731	56.0401	1.33333
19	26	8.33333	14.6689	54.9359	1
31	26	8.33333	26.983	33.6513	3.66667
126	34	11	64.4728	75.5512	2.66667
127	34	11	50.0645	61.1428	2.66667
75	34	11	31.5962	37.5737	3.66667
6	17	5.33333	6.69016	6.61188	2.33333
24	27	8.66667	35.7232	39.0808	3.33333
49	28	9	42.841	46.1986	3.66667
25	24	7.66667	7.19755	8.45738	2.33333
50	30	9.66667	14.0508	18.0723	2
50	32	10.3333	6.6268	24.441	0.666667
29	24	7.66667	90.0188	97.3061	3
118	34	11	18.8461	13.6161	3.33333
59	33	10.6667	16.2925	11.0625	3
62	27	8.66667	29.7032	36.3715	4
44	30	9.66667	52.6894	61.5072	3
46	30	9.66667	53.9312	53.9575	3
47	34	11	57.4665	57.4928	4.33333
51	30	9.66667	15.8543	19.8758	2
51	33	10.6667	6.46365	23.7144	1
27	24	7.66667	8.70487	8.54446	2
