# Supplementary material for: Frequency modulation of a bacterial quorum sensing response
Source: Nat Commun. 2022 May 19;13:2772. doi: 10.1038/s41467-022-30307-6 (PMC9120067; doi:10.1038/s41467-022-30307-6)
Supplement: Supplementary file 5 — Supplementary Data_Custom code [file 41467_2022_30307_MOESM5_ESM.zip › Supplementary Data_Custom code/Supplementary Data_Custom code/data/200923-26/200923-26_pulseData_generated by the authors.xlsx]

## Sheet: Sheet1
cellNr	frame	time	prominance	height	interval
4	21	6.66667	21.2383	20.9442
9	28	9	22.6563	32.0844	2.33333
19	33	10.6667	6.17637	32.6612	1.66667
15	25	8	52.4786	54.1987
31	31	10	24.7021	59.5092	2
62	34	11	6.09068	47.9219	1
62	36	11.6667	12.4875	49.5494	0.666667
63	33	10.6667	46.3954	99.6388	0.666667
5	23	7.33333	6.91344	8.59087
22	33	10.6667	54.527	58.5356	3.33333
45	34	11	68.7389	72.7475	3.66667
10	24	7.66667	9.18204	10.8595
20	32	10.3333	72.6162	80.9696	2.66667
40	37	12	13.0588	79.2749	1.66667
41	35	11.3333	13.6638	85.1192	1
23	31	10	65.9346	69.9432	2.66667
47	37	12	21.6092	54.3845	2
6	20	6.33333	77.6193	77.9761
12	25	8	60.1871	123.857	1.66667
48	35	11.3333	43.1427	63.7045	3.33333
49	35	11.3333	46.0504	66.6123	3.33333
14	24	7.66667	30.09	31.8102
29	30	9.66667	49.7503	61.4832	2
30	30	9.66667	34.3427	69.1498	1.66667
30	34	11	16.6492	65.6343	1.33333
21	29	9.33333	23.6738	32.0272	1.66667
42	37	12	39.129	50.6181	2.66667
43	37	12	50.6425	62.1317	2.66667
25	35	11.3333	37.2806	27.2547	3.33333
51	37	12	39.2457	29.2198	4
13	28	9	10.7005	16.8931	2.66667
52	36	11.6667	23.1994	22.7941	2.66667
26	35	11.3333	14.0309	13.6256	2.33333
28	30	9.66667	57.9448	69.6778	2
8	26	8.33333	13.9274	23.3555	1.66667
16	33	10.6667	69.2548	80.9261	2.33333
18	33	10.6667	25.0921	56.3009	1.66667
37	37	12	48.5997	102.67	1.33333
17	33	10.6667	44.636	56.3074	2.33333
17	36	11.6667	6.92214	44.1406	1
