# Supplementary material for: Frequency modulation of a bacterial quorum sensing response
Source: Nat Commun. 2022 May 19;13:2772. doi: 10.1038/s41467-022-30307-6 (PMC9120067; doi:10.1038/s41467-022-30307-6)
Supplement: Supplementary file 5 — Supplementary Data_Custom code [file 41467_2022_30307_MOESM5_ESM.zip › Supplementary Data_Custom code/Supplementary Data_Custom code/data/200923-33/200923-33_pulseData_generated by the authors.xlsx]

## Sheet: Sheet1
cellNr	frame	time	prominance	height	interval
29	28	9	29.0717	35.7541
58	33	10.6667	17.8249	32.6605	1.66667
59	36	11.6667	33.0806	47.9162	2.66667
4	17	5.33333	24.1977	26.4545
9	23	7.33333	13.6105	27.8292	2
18	29	9.33333	20.4944	28.6946	2
37	37	12	61.0714	69.6519	2.66667
26	28	9	33.9228	34.3349
53	34	11	34.2691	61.7875	2
30	29	9.33333	12.3176	18.4437
5	19	6	37.6007	39.8574
10	24	7.66667	10.1254	33.0343	1.66667
20	34	11	10.2423	8.30462	3.33333
21	29	9.33333	6.96651	16.9477	1.66667
11	25	8	63.787	86.696	2
23	33	10.6667	49.0992	57.4918	2.66667
8	23	7.33333	7.69171	21.9104	2
32	36	11.6667	21.95	25.2639	4.33333
35	34	11	6.76617	6.93631	3.66667
39	36	11.6667	43.7024	48.752	4.33333
12	24	7.66667	37.2749	38.1258
48	33	10.6667	24.4388	31.8786	3
49	34	11	130.503	137.943	3.33333
50	35	11.3333	42.4221	52.2255	3.66667
51	35	11.3333	31.4967	41.3001	3.66667
33	37	12	28.6471	27.8163	4.66667
22	34	11	17.4726	16.215	3
44	38	12.3333	7.14611	18.385	1.33333
27	29	9.33333	47.5388	47.9509
55	37	12	13.5096	30.6707	2.66667
36	34	11	7.07731	15.6578	1.66667
38	34	11	11.0147	16.0643	3.66667
43	36	11.6667	10.0816	7.14611	2.33333
45	35	11.3333	18.7858	17.5283	3.33333
26	33	10.6667	33.26	60.7784	1.66667
28	28	9	26.1291	32.8115
28	33	10.6667	6.87589	13.1299	1.66667
56	39	12.6667	43.1929	50.3206	2
57	35	11.3333	35.9271	42.1811	2.33333
31	32	10.3333	75.2677	81.3938
63	39	12.6667	8.71363	25.0422	2.33333
