# Supplementary material for: Frequency modulation of a bacterial quorum sensing response
Source: Nat Commun. 2022 May 19;13:2772. doi: 10.1038/s41467-022-30307-6 (PMC9120067; doi:10.1038/s41467-022-30307-6)
Supplement: Supplementary file 5 — Supplementary Data_Custom code [file 41467_2022_30307_MOESM5_ESM.zip › Supplementary Data_Custom code/Supplementary Data_Custom code/data/200923-45/200923-45_pulseData_generated by the authors.xlsx]

## Sheet: Sheet1
cellNr	frame	time	prominance	height	interval
1	4	1	10.7238	8.48948
32	27	8.66667	11.0953	11.4011	7.66667
65	39	12.6667	14.8726	18.4748	4
22	26	8.33333	11.9782	12.4865	7.33333
29	22	7	13.7465	13.6802	6
59	29	9.33333	28.3388	33.72	2.33333
51	26	8.33333	10.3467	11.0586	7.33333
35	28	9	47.377	47.8897	8
71	35	11.3333	18.7651	36.8005	2.33333
143	36	11.6667	25.0651	43.1005	2.66667
192	39	12.6667	42.5416	43.9492	11.6667
49	30	9.66667	33.1837	34.7225	8.66667
197	36	11.6667	6.96169	12.6841	2
50	26	8.33333	13.4477	14.1595	7.33333
100	31	10	8.44139	15.2257	1.66667
52	29	9.33333	6.38747	10.0752	8.33333
110	32	10.3333	43.6757	44.8949	9.33333
120	35	11.3333	20.8933	25.7925	10.3333
31	23	7.33333	32.7663	32.5086	6.33333
124	31	10	7.61736	10.6366	2.66667
125	33	10.6667	24.9355	27.9547	3.33333
127	35	11.3333	11.2223	14.7914	4
64	35	11.3333	24.8141	27.4044	2.66667
33	27	8.66667	9.05997	9.3658	7.66667
134	39	12.6667	22.2851	22.6912	4
135	38	12.3333	23.3202	23.7263	3.66667
34	27	8.66667	28.3015	28.8142	7.66667
136	37	12	17.3744	17.5691	3.33333
137	37	12	20.8815	21.0763	3.33333
138	39	12.6667	11.3087	12.9072	4
37	30	9.66667	20.0275	23.1226	8.66667
107	34	11	25.2792	26.1873	10
215	37	12	6.48938	31.095	1
28	22	7	12.0712	12.0049	6
115	36	11.6667	10.35	13.2268	4.66667
231	38	12.3333	19.776	22.6529	5.33333
121	33	10.6667	70.2807	72.1106	9.66667
84	36	11.6667	29.595	32.0261	10.6667
43	32	10.3333	12.8593	15.5146	9.33333
87	33	10.6667	17.1654	19.8208	9.66667
228	39	12.6667	7.19241	7.46962	5.66667
58	29	9.33333	14.6603	20.0414	2.33333
232	38	12.3333	9.34241	7.23597	3
233	38	12.3333	9.34603	7.23959	3
234	39	12.6667	8.8497	9.35252	3.33333
20	27	8.66667	47.9195	49.0874	7.66667
80	35	11.3333	11.3134	18.7087	2.66667
170	39	12.6667	8.18801	9.62859	11.6667
171	39	12.6667	8.14008	9.58067	11.6667
109	38	12.3333	16.0328	17.9671	11.3333
239	39	12.6667	7.64867	9.82811	3.33333
40	34	11	8.82176	16.217	2.33333
41	33	10.6667	6.87849	16.5903	2
83	39	12.6667	6.7017	15.2504	2
193	39	12.6667	42.6884	44.096	11.6667
208	36	11.6667	10.1101	15.5358	2.33333
126	33	10.6667	59.0307	58.9058	3.33333
