# Supplementary material for: Frequency modulation of a bacterial quorum sensing response
Source: Nat Commun. 2022 May 19;13:2772. doi: 10.1038/s41467-022-30307-6 (PMC9120067; doi:10.1038/s41467-022-30307-6)
Supplement: Supplementary file 5 — Supplementary Data_Custom code [file 41467_2022_30307_MOESM5_ESM.zip › Supplementary Data_Custom code/Supplementary Data_Custom code/data/200923-46/200923-46_pulseData_generated by the authors.xlsx]

## Sheet: Sheet1
cellNr	frame	time	prominance	height	interval
27	24	7.66667	15.0403	15.9005
54	30	9.66667	21.5527	36.8208	2
9	18	5.66667	14.0231	15.0032
38	29	9.33333	23.5077	23.6213	3.66667
39	30	9.66667	22.559	22.6725	4
56	30	9.66667	23.3609	24.9648
114	31	10	31.2524	32.8564
115	31	10	28.0281	29.6321
31	24	7.66667	49.2639	51.1198
124	31	10	21.3444	32.9341	2.33333
62	30	9.66667	9.50144	21.0911	2
8	20	6.33333	24.0699	25.0499
68	36	11.6667	9.70261	13.2031	5.33333
69	36	11.6667	6.76879	5.45033	5.33333
139	37	12	7.22023	5.90177	5.66667
37	28	9	29.3649	30.6104	3.33333
43	32	10.3333	22.426	23.1826
200	38	12.3333	21.1447	25.2696
201	37	12	18.5325	22.6574
102	33	10.6667	15.0014	17.2389
26	26	8.33333	51.3183	52.1785
209	37	12	10.6559	13.0308	3.66667
29	26	8.33333	6.08026	7.13768
120	36	11.6667	39.5738	43.1447
16	25	8	13.5956	26.0217	1.66667
66	33	10.6667	36.4936	40.6642	2.66667
74	37	12	6.8703	5.37271	3
101	34	11	24.3126	28.4375
103	33	10.6667	18.5121	20.7496
53	32	10.3333	13.5925	18.764	2
55	28	9	16.4819	31.75	1.33333
110	34	11	15.0406	31.3676	2
220	38	12.3333	9.32939	39.0039	1.33333
59	29	9.33333	76.2212	77.2786
118	36	11.6667	18.4773	40.426	2.33333
236	38	12.3333	7.51379	44.1487	0.666667
123	34	11	21.5166	23.2927
33	32	10.3333	31.5893	35.7598	2.33333
88	37	12	44.5734	47.5469
98	35	11.3333	19.6076	21.2918
99	35	11.3333	14.6213	16.3055
107	34	11	34.873	40.0446	2.66667
122	33	10.6667	16.0355	17.8116
