# Supplementary material for: Frequency modulation of a bacterial quorum sensing response
Source: Nat Commun. 2022 May 19;13:2772. doi: 10.1038/s41467-022-30307-6 (PMC9120067; doi:10.1038/s41467-022-30307-6)
Supplement: Supplementary file 5 — Supplementary Data_Custom code [file 41467_2022_30307_MOESM5_ESM.zip › Supplementary Data_Custom code/Supplementary Data_Custom code/data/200923-58/200923-58_pulseData_generated by the authors.xlsx]

## Sheet: Sheet1
cellNr	frame	time	prominance	height	interval
29	21	6.66667	17.2833	19.3615
59	31	10	39.145	41.9711	3.33333
8	17	5.33333	7.11851	6.98231
69	33	10.6667	6.02977	7.01156	5.33333
70	33	10.6667	15.4852	15.6799	5.33333
83	30	9.66667	12.259	11.7305
6	15	4.66667	18.7642	20.1439
52	28	9	7.03642	7.52961	4.33333
105	37	12	9.99953	13.2719	3
107	38	12.3333	29.9616	33.2299	7.66667
128	36	11.6667	17.2537	18.983	6.33333
72	33	10.6667	12.0834	16.1255
38	27	8.66667	9.53585	10.9116
76	33	10.6667	38.6388	48.1473	2
78	32	10.3333	43.7818	45.3677
156	38	12.3333	6.27857	11.1927	2
41	29	9.33333	11.0563	10.5279
84	31	10	8.94248	11.4073
85	32	10.3333	32.4265	34.8914
22	20	6.33333	9.28007	8.37606
44	28	9	37.6051	42.0591	2.66667
23	20	6.33333	6.41028	5.50628
47	26	8.33333	29.955	33.8075	2
95	34	11	31.9258	48.7456	2.66667
191	35	11.3333	34.9528	51.7726	3
127	33	10.6667	60.6761	62.3606
74	31	10	12.4588	13.8299
75	31	10	20.1562	21.5273
77	32	10.3333	75.6798	85.1882	1.66667
79	31	10	6.35128	7.93714
80	33	10.6667	33.6128	33.665
86	34	11	32.9093	33.1143
46	26	8.33333	32.6859	36.5384	2
92	31	10	43.8392	47.1405	1.66667
93	31	10	35.7203	39.0216	1.66667
187	36	11.6667	9.70996	18.7835	1.66667
240	36	11.6667	13.8657	16.0434
248	38	12.3333	23.6088	25.0119
125	35	11.3333	12.4587	13.6213
251	36	11.6667	12.7513	13.9139
28	21	6.66667	17.2595	19.3377
112	32	10.3333	15.0763	15.5041	3.66667
56	31	10	14.2297	14.6575	3.33333
61	29	9.33333	8.22959	8.67935
326	38	12.3333	17.2269	20.6243
97	35	11.3333	22.3701	23.2269	6.66667
51	29	9.33333	34.6559	35.393	4.66667
54	29	9.33333	10.5039	11.7729	4.66667
122	36	11.6667	24.3396	27.4382	2.33333
129	37	12	16.9026	18.6318	6.66667
168	38	12.3333	23.7878	33.2592	2.33333
50	29	9.33333	39.1256	39.8627	4.66667
106	35	11.3333	10.6838	13.952	6.66667
55	28	9	11.6665	12.9355	4.33333
57	29	9.33333	31.7245	36.1259	2.66667
116	33	10.6667	8.22035	9.91409	4
117	33	10.6667	7.77162	9.46536	4
