# Supplementary material for: Frequency modulation of a bacterial quorum sensing response
Source: Nat Commun. 2022 May 19;13:2772. doi: 10.1038/s41467-022-30307-6 (PMC9120067; doi:10.1038/s41467-022-30307-6)
Supplement: Supplementary file 5 — Supplementary Data_Custom code [file 41467_2022_30307_MOESM5_ESM.zip › Supplementary Data_Custom code/Supplementary Data_Custom code/data/200923-68/200923-68_pulseData_generated by the authors.xlsx]

## Sheet: Sheet1
cellNr	frame	time	prominance	height	interval
72	34	11	112.796	113.659
38	29	9.33333	27.1636	28.102
67	37	12	92.9877	93.7596
215	38	12.3333	11.5768	12.2259
