# Supplementary material for: Frequency modulation of a bacterial quorum sensing response
Source: Nat Commun. 2022 May 19;13:2772. doi: 10.1038/s41467-022-30307-6 (PMC9120067; doi:10.1038/s41467-022-30307-6)
Supplement: Supplementary file 5 — Supplementary Data_Custom code [file 41467_2022_30307_MOESM5_ESM.zip › Supplementary Data_Custom code/Supplementary Data_Custom code/data/200923-71/200923-71_pulseData_generated by the authors.xlsx]

## Sheet: Sheet1
cellNr	frame	time	prominance	height	interval
21	22	7	23.9116	23.7658
456	38	12.3333	19.8691	20.9847
457	38	12.3333	23.3538	24.4694
119	27	8.66667	23.861	24.1736
61	25	8	13.4228	14.1235
126	27	8.66667	20.5077	20.4961
81	27	8.66667	11.4735	12.0113
81	31	10	6.3101	13.8843	1.33333
99	29	9.33333	12.2614	12.92
118	27	8.66667	18.0388	18.3514
80	27	8.66667	14.789	15.3268
233	33	10.6667	26.7491	27.4125
127	27	8.66667	19.2123	19.2007
232	33	10.6667	21.2892	21.9527
