# Supplementary material for: Frequency modulation of a bacterial quorum sensing response
Source: Nat Commun. 2022 May 19;13:2772. doi: 10.1038/s41467-022-30307-6 (PMC9120067; doi:10.1038/s41467-022-30307-6)
Supplement: Supplementary file 5 — Supplementary Data_Custom code [file 41467_2022_30307_MOESM5_ESM.zip › Supplementary Data_Custom code/Supplementary Data_Custom code/data/200923-72/200923-72_pulseData_generated by the authors.xlsx]

## Sheet: Sheet1
cellNr	frame	time	prominance	height	interval
6	5	1.33333	15.7701	4.33915
208	31	10	10.1647	11.4202	8.66667
2	2	0.333333	10.606	11.8287
9	10	3	6.93684	5.92135	2.66667
5	10	3	9.8705	3.69114	2.66667
22	20	6.33333	19.1274	19.6844	3.33333
3	4	1	14.3671	2.93614
14	11	3.33333	13.2077	8.70874	2.33333
10	11	3.33333	11.4157	5.23634	3
40	27	8.66667	6.04422	7.2224	5.33333
186	34	11	23.7106	23.7764	8
187	34	11	24.362	24.4278	8
198	34	11	12.4302	13.3574	9.66667
7	10	3	11.2804	6.78142	2
252	34	11	27.7062	28.4169	8
253	34	11	27.508	28.2186	8
85	32	10.3333	50.308	51.7694	7
64	27	8.66667	124.688	125.458	8.33333
129	33	10.6667	10.6337	29.2301	2
65	26	8.33333	38.2451	39.0154	8
82	33	10.6667	9.52	11.3041	7.33333
158	34	11	45.2757	45.5411	8
199	34	11	11.5736	12.5008	9.66667
209	32	10.3333	7.41769	8.67325	9
