# Supplementary material for: Frequency modulation of a bacterial quorum sensing response
Source: Nat Commun. 2022 May 19;13:2772. doi: 10.1038/s41467-022-30307-6 (PMC9120067; doi:10.1038/s41467-022-30307-6)
Supplement: Supplementary file 5 — Supplementary Data_Custom code [file 41467_2022_30307_MOESM5_ESM.zip › Supplementary Data_Custom code/Supplementary Data_Custom code/data/200928-02/200928-02_pulseData_generated by the authors.xlsx]

## Sheet: Sheet1
cellNr	frame	time	prominance	height	interval
8	13	4	21.403	20.7597
14	13	4	72.676	73.496
28	17	5.33333	8.90796	63.5814	1.33333
28	21	6.66667	15.5256	70.2947	1.33333
57	27	8.66667	39.639	61.6625	2
9	12	3.66667	21.9763	21.3331
37	23	7.33333	22.0419	22.9895	3.66667
75	33	10.6667	46.8269	55.4684	3.33333
12	13	4	50.2539	51.1854
49	24	7.66667	57.6004	53.8065	3.66667
98	31	10	20.7512	39.4904	2.33333
99	31	10	43.2729	62.0122	2.33333
99	34	11	7.05635	56.8661	1
29	18	5.66667	9.16844	63.8419	1.66667
58	24	7.66667	19.8348	31.5417	2
116	34	11	200.347	197.142	3.33333
58	29	9.33333	76.3156	73.1102	1.66667
117	34	11	52.0636	124.052	1.66667
29	23	7.33333	14.0343	25.7411	1.66667
118	31	10	144.654	143.425	2.66667
119	30	9.66667	77.6983	76.4689	2.33333
5	7	2	14.0455	15.3069
10	11	3.33333	7.81764	22.2005	1.33333
80	28	9	57.5395	62.7314	5.66667
160	34	11	62.6126	104.111	2
41	21	6.66667	7.54902	15.3008	3.33333
82	27	8.66667	82.7199	91.241	2
164	34	11	9.80712	16.7788	2.33333
15	12	3.66667	40.1005	40.9206
124	30	9.66667	6.44686	7.21551	6
127	25	8	37.2642	41.4908	4.33333
254	34	11	65.7588	89.2166	3
255	31	10	13.4305	36.8883	2
83	26	8.33333	36.5083	45.0294	1.66667
166	33	10.6667	42.1729	61.7139	2.33333
83	31	10	14.2518	33.7928	1.66667
23	18	5.66667	25.848	31.8201	3.66667
184	32	10.3333	15.9959	27.8922	4.66667
93	26	8.33333	6.57785	19.2523	2.66667
47	23	7.33333	63.2325	94.0085	1.66667
48	21	6.66667	29.9	26.1062	2.66667
97	27	8.66667	14.7181	33.8168	2
194	34	11	7.88428	15.2674	2.33333
25	19	6	10.6631	15.6818	2
51	26	8.33333	7.14732	9.00524	2.33333
78	29	9.33333	26.8647	30.3333	5.66667
40	25	8	11.6615	16.8534	4.66667
42	26	8.33333	16.3444	15.6104	5
178	33	10.6667	45.5288	47.3542	8.66667
179	33	10.6667	43.1745	44.9999	8.66667
45	27	8.66667	15.8711	16.4546	6.66667
193	34	11	9.0734	12.9301	4.33333
200	34	11	62.7238	60.6332	5
100	32	10.3333	54.7013	52.6107	4.33333
101	32	10.3333	26.2436	28.0989	4.33333
204	34	11	86.9952	91.8063	2.66667
205	33	10.6667	81.6747	86.4858	2.33333
13	12	3.66667	26.3476	27.2791
104	32	10.3333	9.44847	12.6209	6.66667
110	28	9	6.67163	8.68377	5.33333
220	34	11	53.4624	59.2218	2
120	27	8.66667	81.8885	88.8887	5
240	34	11	178.615	254.643	2.33333
241	34	11	152.777	228.805	2.33333
247	34	11	15.5154	21.7269	7.33333
251	33	10.6667	74.0922	75.7334	7
126	25	8	35.3875	39.6141	4.33333
252	33	10.6667	52.5949	72.5046	2.66667
126	32	10.3333	45.2012	65.1109	2.33333
36	23	7.33333	26.0427	26.9904	3.66667
72	28	9	18.225	33.7797	1.66667
38	27	8.66667	16.969	18.692	5
77	28	9	17.5334	19.2564	5.33333
155	34	11	7.72218	10.4129	2
109	32	10.3333	109.613	112.338	6.66667
73	28	9	10.8967	26.4514	1.66667
90	30	9.66667	100.09	100.674	7.66667
90	34	11	7.70612	68.6532	1.33333
53	27	8.66667	71.6667	71.0695	5
107	34	11	100.075	122.763	2.33333
111	30	9.66667	18.8412	20.8534	6
112	30	9.66667	54.1069	53.0856	3
113	29	9.33333	39.7169	38.6957	2.66667
121	27	8.66667	88.2562	95.2565	5
122	34	11	176.504	184.225	7.33333
