# Supplementary material for: Frequency modulation of a bacterial quorum sensing response
Source: Nat Commun. 2022 May 19;13:2772. doi: 10.1038/s41467-022-30307-6 (PMC9120067; doi:10.1038/s41467-022-30307-6)
Supplement: Supplementary file 5 — Supplementary Data_Custom code [file 41467_2022_30307_MOESM5_ESM.zip › Supplementary Data_Custom code/Supplementary Data_Custom code/data/200928-03/200928-03_pulseData_generated by the authors.xlsx]

## Sheet: Sheet1
cellNr	frame	time	prominance	height	interval
5	6	1.66667	13.7825	6.92935
2	5	1.33333	9.20422	2.35109
4	10	3	6.77673	4.63115	1.66667
16	21	6.66667	28.2914	30.7277	3.66667
33	27	8.66667	24.6641	29.9402	2
66	29	9.33333	19.3675	41.0493	0.666667
67	32	10.3333	23.6185	3.13818	1.66667
17	22	7	7.97059	10.061	4
69	34	11	6.96687	8.93038	4
39	28	9	55.6078	57.7588	6
24	15	4.66667	28.3562	26.7734
25	13	4	9.63934	8.05658
100	27	8.66667	53.4064	55.1805	4.66667
101	28	9	23.7251	29.2923	5
203	29	9.33333	30.386	35.9532	5.33333
13	8	2.33333	11.1201	22.3068
26	13	4	17.9428	9.95424	1.66667
52	22	7	71.64	75.0495	3
208	34	11	163.582	163.27	4
20	19	6	37.8511	37.8976	4.33333
82	34	11	51.9921	56.4295	5
41	29	9.33333	20.9816	25.419	3.33333
83	34	11	21.1953	45.1262	1.66667
103	28	9	43.3453	47.9425	5
105	29	9.33333	12.363	9.90987	2.33333
210	31	10	8.61657	16.8667	0.666667
53	19	6	21.7106	25.1201	2
106	26	8.33333	35.1818	44.5235	2.33333
7	5	1.33333	48.984	55.5381
28	14	4.33333	46.1968	55.658	3
226	34	11	138.317	139.704	6.66667
227	33	10.6667	142.895	144.282	6.33333
60	21	6.66667	10.2718	9.00984	5.33333
121	26	8.33333	35.7174	43.9082	1.66667
243	34	11	7.96836	23.0745	2.66667
61	19	6	10.5252	9.26329	4.66667
123	26	8.33333	52.1043	53.944	2.33333
18	21	6.66667	16.1441	19.5881	3.66667
36	26	8.33333	23.5543	37.7616	1.66667
147	34	11	54.658	68.24	2.66667
13	12	3.66667	13.3671	5.37849	1.33333
54	19	6	7.44556	5.9746	2.33333
55	19	6	7.81726	6.3463	2.33333
55	24	7.66667	7.12096	9.27659	1.66667
111	27	8.66667	52.0461	54.2017	2.66667
222	34	11	161.118	183.58	2.33333
122	25	8	34.551	36.3906	2
63	20	6.33333	116.667	120.36	5
252	32	10.3333	9.53732	13.7266	4
253	31	10	9.04748	13.2368	3.66667
40	26	8.33333	19.1835	28.9145	2.33333
162	32	10.3333	18.2982	34.0161	2
163	32	10.3333	14.288	30.0059	2
196	34	11	39.9023	41.7939	6.33333
115	28	9	27.829	29.0148	4.66667
14	12	3.66667	29.5121	38.9734	2.33333
232	33	10.6667	47.3245	48.6571	7
233	33	10.6667	46.9709	48.3035	7
120	26	8.33333	25.0928	33.2836	1.66667
37	24	7.66667	73.0456	76.4896	4.66667
37	26	8.33333	6.2944	75.5216	0.666667
74	32	10.3333	38.4827	38.0841	2
149	33	10.6667	51.0365	50.6379	2.33333
75	32	10.3333	30.0407	38.1758	2
150	34	11	10.9131	48.6909	0.666667
151	34	11	41.0355	49.1706	2.66667
38	26	8.33333	33.3185	35.4695	5.33333
21	19	6	27.2293	27.2759	4.33333
87	29	9.33333	55.1771	65.9762	3.33333
102	32	10.3333	15.8783	21.1315	6.33333
205	34	11	66.0104	71.2636	7
109	28	9	36.4649	40.3412	3
109	32	10.3333	12.8892	33.2629	1.33333
219	33	10.6667	15.3837	35.7574	1.66667
59	30	9.66667	66.4646	66.1284	6
127	24	7.66667	9.39084	81.6181	1.33333
127	28	9	10.3965	51.2397	1.33333
127	32	10.3333	12.0798	38.983	1.33333
255	33	10.6667	18.7773	45.6805	1.66667
129	34	11	8.20736	13.9055	4.33333
35	25	8	43.5986	45.689	5
76	33	10.6667	15.6833	16.003	2.33333
42	26	8.33333	7.01486	7.07219	2.33333
85	33	10.6667	14.7717	16.1657	2.33333
400	34	11	63.7702	79.6111	2.33333
401	34	11	59.4877	75.3286	2.33333
107	28	9	13.7479	20.6443	3
112	28	9	27.7413	26.6643	4.66667
114	23	7.33333	16.2283	16.0286	3
228	29	9.33333	6.94383	3.46917	2
31	17	5.33333	39.9622	43.6554	4
125	23	7.33333	8.07786	32.0366	2
251	33	10.6667	143.119	159.817	3.33333
70	34	11	121.899	125.553	3
43	27	8.66667	39.2888	50.0879	2.66667
209	30	9.66667	41.099	40.787	2.66667
225	34	11	46.8837	71.8333	2
229	28	9	16.5328	11.5324	1.66667
249	31	10	40.6029	53.3133	4.66667
125	28	9	38.8359	55.5336	1.66667
