# Supplementary material for: Frequency modulation of a bacterial quorum sensing response
Source: Nat Commun. 2022 May 19;13:2772. doi: 10.1038/s41467-022-30307-6 (PMC9120067; doi:10.1038/s41467-022-30307-6)
Supplement: Supplementary file 5 — Supplementary Data_Custom code [file 41467_2022_30307_MOESM5_ESM.zip › Supplementary Data_Custom code/Supplementary Data_Custom code/data/200928-19/200928-19_pulseData_generated by the authors.xlsx]

## Sheet: Sheet1
cellNr	frame	time	prominance	height	interval
7	12	3.66667	69.2559	68.0091
31	27	8.66667	14.6963	9.4488	5
2	4	1	10.1868	12.5095
5	10	3	8.65813	5.35508	2
46	26	8.33333	16.6339	16.8647	5.33333
92	32	10.3333	13.9289	24.2263	2
93	31	10	12.9395	23.2369	1.66667
47	27	8.66667	17.1823	17.4132	5.66667
94	32	10.3333	61.0549	73.2183	1.66667
95	32	10.3333	28.9096	41.0729	1.66667
4	11	3.33333	8.76069	5.45764	2.33333
18	22	7	12.127	12.0283	3.66667
36	29	9.33333	33.0077	37.0562	2.33333
19	22	7	11.7017	11.603	3.66667
78	32	10.3333	38.3453	42.7249	3.33333
79	32	10.3333	40.9904	45.3699	3.33333
20	23	7.33333	36.6212	39.3545	4.33333
40	30	9.66667	8.5081	20.2669	2.33333
41	26	8.33333	12.553	43.2953	1
41	31	10	59.0451	81.806	1.66667
83	32	10.3333	74.1675	96.9284	2
43	27	8.66667	31.1728	33.9949	5.66667
86	32	10.3333	30.2053	64.1218	1.66667
43	31	10	22.6733	56.5897	1.33333
22	24	7.66667	15.6496	19.2775	4.66667
44	31	10	36.2617	51.3365	2.33333
6	12	3.66667	84.7185	83.4718
12	21	6.66667	12.164	19.8933	3
25	26	8.33333	17.4674	22.4469	1.66667
118	32	10.3333	26.7935	29.7651	6.66667
70	34	11	41.3139	42.9873	7.66667
37	30	9.66667	47.9093	51.9577	2.66667
75	34	11	17.2123	64.1773	1.33333
38	31	10	71.4016	76.6999	3
24	22	7	14.499	22.2283	3.33333
48	27	8.66667	26.0207	30.5492	1.66667
96	33	10.6667	9.12035	16.7126	2
48	32	10.3333	7.50068	15.0929	1.66667
28	26	8.33333	10.5993	7.04465	4.66667
112	34	11	40.5478	41.1038	2.66667
113	34	11	48.0732	48.6292	2.66667
116	34	11	8.27903	6.69156	7.33333
58	32	10.3333	7.76436	6.17689	6.66667
60	32	10.3333	51.865	54.4262	6.66667
120	34	11	15.6609	68.1074	0.666667
122	34	11	72.9044	77.3981	7.33333
61	32	10.3333	71.0429	75.5366	6.66667
123	34	11	6.76771	77.2463	0.666667
33	32	10.3333	123.003	125	7
67	34	11	19.8476	130.021	0.666667
34	32	10.3333	20.8385	22.512	7
42	28	9	118.357	121.179	6
45	30	9.66667	32.7695	43.0746	2
91	34	11	12.6681	47.4233	1.33333
24	26	8.33333	14.2148	18.7432	1.33333
50	28	9	77.8267	82.8061	2.33333
13	21	6.66667	7.37516	6.1012	3
54	27	8.66667	10.0903	10.6527	2
54	30	9.66667	6.21939	11.2361	1
55	32	10.3333	88.8877	89.4501	3.66667
111	34	11	13.5635	92.1677	0.666667
57	30	9.66667	19.8858	16.3311	6
63	30	9.66667	27.0741	21.8266	6
26	22	7	11.4856	10.2117	3.33333
26	26	8.33333	13.637	19.7957	1.33333
52	32	10.3333	25.6742	39.2165	2
