# Supplementary material for: Frequency modulation of a bacterial quorum sensing response
Source: Nat Commun. 2022 May 19;13:2772. doi: 10.1038/s41467-022-30307-6 (PMC9120067; doi:10.1038/s41467-022-30307-6)
Supplement: Supplementary file 5 — Supplementary Data_Custom code [file 41467_2022_30307_MOESM5_ESM.zip › Supplementary Data_Custom code/Supplementary Data_Custom code/data/200928-30/200928-30_pulseData_generated by the authors.xlsx]

## Sheet: Sheet1
cellNr	frame	time	prominance	height	interval
18	21	6.66667	153.145	153.272
36	26	8.33333	6.02338	37.688	1.66667
72	33	10.6667	17.6205	5.5043	2.33333
73	34	11	13.3637	2.22168	2.66667
92	28	9	34.2691	35.3433
93	28	9	31.1217	32.1959
37	28	9	16.0642	26.2087	2.33333
75	30	9.66667	45.967	56.1116	3
124	33	10.6667	168.47	169.766
62	30	9.66667	16.7553	18.0513
196	32	10.3333	13.811	14.4786
98	31	10	13.5097	14.1773
188	34	11	6.99592	8.29767
238	34	11	7.03701	7.96334
136	34	11	29.2152	29.4744
137	34	11	39.89	40.1491
116	33	10.6667	12.6841	13.9055
88	30	9.66667	71.6466	72.2326
117	34	11	10.1714	10.907
