# Supplementary material for: Frequency modulation of a bacterial quorum sensing response
Source: Nat Commun. 2022 May 19;13:2772. doi: 10.1038/s41467-022-30307-6 (PMC9120067; doi:10.1038/s41467-022-30307-6)
Supplement: Supplementary file 5 — Supplementary Data_Custom code [file 41467_2022_30307_MOESM5_ESM.zip › Supplementary Data_Custom code/Supplementary Data_Custom code/data/200928-46/200928-46_pulseData_generated by the authors.xlsx]

## Sheet: Sheet1
cellNr	frame	time	prominance	height	interval
4	8	2.33333	30.4022	33.2347
66	29	9.33333	55.5712	58.3247	7
9	9	2.66667	43.1308	45.9634
92	26	8.33333	63.4126	63.5006
46	24	7.66667	11.8847	11.9727
32	25	8	9.09985	9.23922	5.66667
70	28	9	29.2821	29.3448	6.66667
252	34	11	24.1642	25.17
64	28	9	50.4236	50.5629	6.66667
129	34	11	58.4999	79.5571	2
