# Supplementary material for: Frequency modulation of a bacterial quorum sensing response
Source: Nat Commun. 2022 May 19;13:2772. doi: 10.1038/s41467-022-30307-6 (PMC9120067; doi:10.1038/s41467-022-30307-6)
Supplement: Supplementary file 5 — Supplementary Data_Custom code [file 41467_2022_30307_MOESM5_ESM.zip › Supplementary Data_Custom code/Supplementary Data_Custom code/data/200928-54/200928-54_pulseData_generated by the authors.xlsx]

## Sheet: Sheet1
cellNr	frame	time	prominance	height	interval
126	24	7.66667	9.1492	9.75098
19	13	4	6.88224	7.38359
48	20	6.33333	24.102	24.2015
120	24	7.66667	84.1427	84.9691
85	25	8	302.67	303.423
86	25	8	11.1928	11.3392
91	25	8	8.66179	9.40095
98	24	7.66667	237.495	238.392
99	24	7.66667	99.3937	100.291
103	24	7.66667	8.19597	9.17564
60	22	7	21.2657	22.0921
124	27	8.66667	32.2343	32.7463
127	23	7.33333	8.07497	8.67674
42	22	7	19.9894	20.7422
102	24	7.66667	14.0796	15.0592
123	28	9	35.5847	36.5477
70	28	9	20.4781	20.6054
158	25	8	66.6452	67.4848	4
159	25	8	67.3829	68.2225	4
