# Supplementary material for: Frequency modulation of a bacterial quorum sensing response
Source: Nat Commun. 2022 May 19;13:2772. doi: 10.1038/s41467-022-30307-6 (PMC9120067; doi:10.1038/s41467-022-30307-6)
Supplement: Supplementary file 5 — Supplementary Data_Custom code [file 41467_2022_30307_MOESM5_ESM.zip › Supplementary Data_Custom code/Supplementary Data_Custom code/data/200928-78/200928-78_pulseData_generated by the authors.xlsx]

## Sheet: Sheet1
cellNr	frame	time	prominance	height	interval
10	10	3	19.3302	19.9182
41	22	7	8.22082	7.7882	4
34	22	7	19.9122	20.2013
87	24	7.66667	39.2577	39.8535	4.66667
83	23	7.33333	8.91091	8.47829	4.33333
43	21	6.66667	7.27193	7.86779	3.66667
