# Supplementary material for: Frequency modulation of a bacterial quorum sensing response
Source: Nat Commun. 2022 May 19;13:2772. doi: 10.1038/s41467-022-30307-6 (PMC9120067; doi:10.1038/s41467-022-30307-6)
Supplement: Supplementary file 5 — Supplementary Data_Custom code [file 41467_2022_30307_MOESM5_ESM.zip › Supplementary Data_Custom code/Supplementary Data_Custom code/data/200928-79/200928-79_pulseData_generated by the authors.xlsx]

## Sheet: Sheet1
cellNr	frame	time	prominance	height	interval
85	26	8.33333	101.699	101.743
85	29	9.33333	7.39601	62.3939	1
47	23	7.33333	14.2634	14.9795
174	29	9.33333	93.8346	94.2206
175	29	9.33333	130.214	130.6
94	26	8.33333	110.771	111.487
84	26	8.33333	103.169	103.212
