# Supplementary material for: Frequency modulation of a bacterial quorum sensing response
Source: Nat Commun. 2022 May 19;13:2772. doi: 10.1038/s41467-022-30307-6 (PMC9120067; doi:10.1038/s41467-022-30307-6)
Supplement: Supplementary file 5 — Supplementary Data_Custom code [file 41467_2022_30307_MOESM5_ESM.zip › Supplementary Data_Custom code/Supplementary Data_Custom code/data/200928-88/200928-88_pulseData_generated by the authors.xlsx]

## Sheet: Sheet1
cellNr	frame	time	prominance	height	interval
45	21	6.66667	19.7648	23.8653
40	22	7	39.633	40.4816
41	22	7	44.648	45.4967
48	25	8	8.93298	10.086
106	27	8.66667	24.4955	25.3321
107	27	8.66667	20.804	21.6406
7	7	2	13.7641	13.9437
14	16	5	22.7098	23.0282	3
63	23	7.33333	24.8594	27.7019	5.33333
126	30	9.66667	31.0647	42.9795	2.33333
35	24	7.66667	16.5834	18.6642
43	27	8.66667	11.0522	12.386
87	29	9.33333	30.8854	32.2192
29	17	5.33333	28.3996	28.718	3.33333
118	28	9	102.609	110.868	3.66667
119	28	9	86.2129	94.4712	3.66667
30	18	5.66667	6.53626	4.98201	3.66667
62	23	7.33333	20.6175	23.46	5.33333
34	24	7.66667	20.4656	22.5464
68	30	9.66667	75.5861	90.7546	2
34	28	9	26.6043	41.7728	1.33333
72	30	9.66667	11.5784	11.9438
73	30	9.66667	10.1537	10.5192
39	28	9	58.7591	60.1836
61	27	8.66667	53.1625	54.6437	3
33	29	9.33333	23.8081	25.2422
67	30	9.66667	28.489	29.9231
37	28	9	37.3986	38.3894
44	21	6.66667	26.3108	30.4112
88	29	9.33333	25.3425	35.6376	2.66667
89	28	9	14.1676	24.4627	2.33333
