# Supplementary material for: Frequency modulation of a bacterial quorum sensing response
Source: Nat Commun. 2022 May 19;13:2772. doi: 10.1038/s41467-022-30307-6 (PMC9120067; doi:10.1038/s41467-022-30307-6)
Supplement: Supplementary file 5 — Supplementary Data_Custom code [file 41467_2022_30307_MOESM5_ESM.zip › Supplementary Data_Custom code/Supplementary Data_Custom code/data/200928-89/200928-89_pulseData_generated by the authors.xlsx]

## Sheet: Sheet1
cellNr	frame	time	prominance	height	interval
5	9	2.66667	8.66561	6.23981
11	19	6	6.22136	8.84048	3.33333
4	13	4	14.5434	16.3988
8	19	6	24.7116	27.5099	2
23	23	7.33333	128.738	131.358	4.66667
21	21	6.66667	8.10743	9.22049	4
30	22	7	23.036	24.5947
60	29	9.33333	67.0698	84.1347	2.33333
30	26	8.33333	19.1932	36.2581	1.33333
58	30	9.66667	14.0442	15.5976
31	23	7.33333	34.4292	35.9879
62	28	9	35.1085	65.2616	1.66667
63	28	9	32.9644	63.1175	1.66667
18	20	6.33333	60.1365	69.5804	2.33333
36	28	9	13.9812	12.7328	2.66667
37	27	8.66667	11.6284	11.1603	2.33333
19	20	6.33333	35.3086	44.7525	2.33333
38	28	9	7.33164	14.8499	2.66667
16	20	6.33333	26.8258	29.6241	2.33333
39	29	9.33333	6.31485	8.33276	3
27	23	7.33333	32.5571	37.3878
54	29	9.33333	8.15764	23.1608	2
24	22	7	18.4754	19.5962
25	22	7	20.3375	21.4583
51	27	8.66667	19.7883	31.0419	1.66667
26	22	7	61.7817	61.5763
