# Supplementary material for: Frequency modulation of a bacterial quorum sensing response
Source: Nat Commun. 2022 May 19;13:2772. doi: 10.1038/s41467-022-30307-6 (PMC9120067; doi:10.1038/s41467-022-30307-6)
Supplement: Supplementary file 5 — Supplementary Data_Custom code [file 41467_2022_30307_MOESM5_ESM.zip › Supplementary Data_Custom code/Supplementary Data_Custom code/data/200928-92/200928-92_pulseData_generated by the authors.xlsx]

## Sheet: Sheet1
cellNr	frame	time	prominance	height	interval
36	28	9	22.1243	23.0338
38	24	7.66667	20.487	21.1637
39	24	7.66667	21.6067	22.2834
79	33	10.6667	10.9699	14.7467	3
93	30	9.66667	7.18792	9.77712
94	30	9.66667	24.7627	25.5483
95	30	9.66667	21.2896	22.0751
3	9	2.66667	21.5499	23.0292
50	27	8.66667	16.2911	17.7691	6
102	30	9.66667	15.6869	19.0507	7
103	30	9.66667	18.8346	22.1984	7
29	23	7.33333	31.0589	32.5226	4.66667
116	32	10.3333	18.0363	22.6804	3
117	33	10.6667	41.3218	45.9659	3.33333
62	29	9.33333	16.0474	19.7566	6.66667
57	26	8.33333	65.7761	67.2397	5.66667
118	31	10	6.50934	4.38236	2.66667
60	30	9.66667	40.6989	44.3446	7
120	33	10.6667	10.1419	46.5063	1
121	32	10.3333	56.1078	59.7535	7.66667
22	21	6.66667	11.5361	12.1741
88	28	9	10.3214	15.6078	2.33333
88	31	10	13.5867	28.6879	1
89	28	9	6.05011	11.3365	2.33333
48	26	8.33333	73.3399	75.1229	5.66667
48	30	9.66667	8.03961	32.8299	1.33333
96	33	10.6667	19.5157	50.0071	1
97	33	10.6667	6.08049	35.4595	1
24	25	8	55.6973	57.4802	5.33333
52	30	9.66667	60.2388	60.7889	7
65	28	9	30.1686	31.8574
67	31	10	28.2213	29.4968
35	27	8.66667	16.6161	19.1703
182	33	10.6667	40.9232	42.9548	4
91	32	10.3333	34.6809	36.7124	3.66667
56	26	8.33333	70.2397	71.7033	5.66667
113	33	10.6667	11.8563	15.739	2.33333
61	29	9.33333	57.4388	58.7781	6.66667
64	28	9	32.9462	34.6349
72	29	9.33333	22.6545	23.564
37	25	8	37.3293	38.2388
92	30	9.66667	8.51962	11.1088
26	26	8.33333	19.5797	20.1298	5.66667
