# Supplementary material for: Frequency modulation of a bacterial quorum sensing response
Source: Nat Commun. 2022 May 19;13:2772. doi: 10.1038/s41467-022-30307-6 (PMC9120067; doi:10.1038/s41467-022-30307-6)
Supplement: Supplementary file 5 — Supplementary Data_Custom code [file 41467_2022_30307_MOESM5_ESM.zip › Supplementary Data_Custom code/Supplementary Data_Custom code/data/201002-19/201002-19_pulseData_generated by the authors.xlsx]

## Sheet: Sheet1
cellNr	frame	time	prominance	height	interval
2	5	1.33333	30.1724	26.8731
4	9	2.66667	37.1144	63.7474	1.33333
18	21	6.66667	17.3941	21.0792	4
37	26	8.33333	27.2394	47.2552	1.66667
74	31	10	24.3337	53.1055	1.66667
7	9	2.66667	36.3877	32.9006
29	18	5.66667	7.6961	7.34049	3
117	33	10.6667	48.8127	47.067	5
21	17	5.33333	8.61205	9.30149	4
173	33	10.6667	93.6123	96.4065	5.33333
15	17	5.33333	53.8347	65.2224	2.66667
63	24	7.66667	8.83799	22.7432	2.33333
63	27	8.66667	9.26386	31.897	1
126	32	10.3333	9.23664	26.6725	1.66667
20	20	6.33333	24.4872	25.1766	5
80	30	9.66667	40.049	42.6976	3.33333
87	28	9	46.2546	49.0489	3.66667
3	7	2	19.0391	15.5519
55	24	7.66667	21.7998	23.5049	5.66667
111	31	10	8.36598	22.4204	2.33333
62	24	7.66667	13.3072	27.2124	2.33333
62	28	9	60.6608	71.8542	1.33333
8	16	5	8.80506	6.96549	2.33333
16	18	5.66667	6.07102	12.6874	0.666667
64	27	8.66667	60.2707	60.2739	3
128	34	11	27.1094	30.9198	2.33333
129	34	11	25.2408	29.0512	2.33333
32	26	8.33333	55.76	55.7632	2.66667
39	27	8.66667	12.7103	12.3499	6
79	30	9.66667	68.5913	68.231	7
159	33	10.6667	7.26761	30.2186	1
162	34	11	29.5402	30.3841	4.66667
47	24	7.66667	39.2197	42.2101	6.33333
94	28	9	24.8622	55.8391	1.33333
94	32	10.3333	19.4995	54.6094	1.33333
48	26	8.33333	49.9572	51.5329	6.33333
96	32	10.3333	18.4338	24.6336	2
97	31	10	16.0178	41.0753	1.66667
50	26	8.33333	17.3703	17.1466	6.33333
202	34	11	24.1744	29.9725	2.66667
203	33	10.6667	16.2225	22.0206	2.33333
28	19	6	11.3962	11.0406	3.33333
112	32	10.3333	13.4712	13.5071	4.33333
119	29	9.33333	28.1298	31.4056	3.66667
66	28	9	27.8083	27.8115	3.33333
33	27	8.66667	26.2929	26.2961	3
67	33	10.6667	7.29641	25.2564	2
34	25	8	48.6378	45.2343	3
69	32	10.3333	18.239	40.2292	2.33333
139	34	11	8.61934	28.8478	0.666667
17	22	7	11.4532	8.04974	2
70	31	10	20.1141	21.4029	3
71	28	9	6.16982	7.45865	2
38	23	7.33333	8.83253	8.47655	4.66667
76	32	10.3333	60.9928	65.4005	3
77	33	10.6667	58.0358	62.4435	3.33333
82	29	9.33333	17.768	22.9436	3
83	29	9.33333	21.9567	27.1323	3
170	34	11	10.9836	9.26268	5.66667
85	33	10.6667	9.95271	8.2318	5.33333
88	33	10.6667	6.1991	7.96478	9.33333
90	29	9.33333	24.1405	26.0557	8
90	33	10.6667	21.7936	26.6509	1.33333
46	24	7.66667	44.5761	47.5665	6.33333
95	28	9	37.9927	68.9696	1.33333
95	32	10.3333	6.51732	43.2918	1.33333
190	34	11	22.9389	58.5821	0.666667
49	26	8.33333	22.526	24.1017	6.33333
98	31	10	14.5582	28.2354	1.66667
198	34	11	33.7387	36.9686	2.66667
199	34	11	38.3273	41.5571	2.66667
102	29	9.33333	27.3477	27.124	7.33333
204	34	11	25.5837	40.9052	1.66667
102	33	10.6667	8.16463	23.4862	1.33333
107	29	9.33333	23.3918	25.1823	7.33333
54	24	7.66667	12.5849	14.2899	5.66667
114	29	9.33333	16.1419	18.7073	3.33333
228	34	11	14.1519	28.4752	1.66667
229	34	11	11.6649	25.9882	1.66667
115	31	10	25.0707	27.6361	4
118	29	9.33333	24.1567	27.4325	3.66667
30	23	7.33333	7.02212	24.6651	2
120	32	10.3333	40.4678	43.5286	3
36	26	8.33333	125.41	145.426	1.66667
72	34	11	25.329	22.6276	2.66667
75	31	10	26.3331	55.105	1.66667
172	33	10.6667	51.8898	54.6841	5.33333
45	28	9	22.2047	24.1198	7.66667
91	34	11	7.06295	8.46991	2
103	29	9.33333	30.4743	30.2506	7.33333
53	28	9	21.4561	23.2467	7
61	26	8.33333	66.2419	83.8849	3
122	34	11	24.1009	15.8498	2.66667
