# Supplementary material for: Frequency modulation of a bacterial quorum sensing response
Source: Nat Commun. 2022 May 19;13:2772. doi: 10.1038/s41467-022-30307-6 (PMC9120067; doi:10.1038/s41467-022-30307-6)
Supplement: Supplementary file 5 — Supplementary Data_Custom code [file 41467_2022_30307_MOESM5_ESM.zip › Supplementary Data_Custom code/Supplementary Data_Custom code/data/201002-20/201002-20_pulseData_generated by the authors.xlsx]

## Sheet: Sheet1
cellNr	frame	time	prominance	height	interval
67	30	9.66667	6.15001	7.9197
9	15	4.66667	28.3083	30.1163
36	24	7.66667	14.6077	15.8488	3
72	29	9.33333	19.8974	32.7943	1.66667
73	28	9	13.0468	25.9438	1.33333
39	23	7.33333	7.6124	6.24003	2.66667
20	21	6.66667	24.0943	24.9571
80	31	10	118.355	122.132	3.33333
89	28	9	21.3942	22.7522
121	31	10	13.8677	15.9549
63	23	7.33333	11.0479	11.691
35	25	8	45.5867	46.7372
50	23	7.33333	13.628	15.0614
54	24	7.66667	30.1308	30.2738
55	24	7.66667	31.2865	31.4295
59	24	7.66667	6.8801	7.46207
17	22	7	6.03442	7.18499
68	30	9.66667	31.4471	34.9613	2.66667
69	30	9.66667	31.2376	34.7518	2.66667
45	25	8	28.7577	29.1632
46	21	6.66667	11.8848	12.6326
92	28	9	61.4036	65.4108	2.33333
184	32	10.3333	8.32156	40.6499	1.33333
47	21	6.66667	10.6097	11.3575
190	32	10.3333	14.9792	18.861	3.66667
191	32	10.3333	16.71	20.5919	3.66667
41	22	7	24.2239	25.0867
88	28	9	25.0983	26.4563
93	27	8.66667	25.3036	29.3107	2
49	23	7.33333	28.1266	28.333
196	32	10.3333	7.88082	12.9252	3
115	28	9	45.8136	47.0347
62	23	7.33333	8.45695	9.09999
37	27	8.66667	111.026	112.267	4
74	31	10	9.26893	27.1076	1.33333
75	31	10	17.6009	26.4882	1.33333
38	26	8.33333	9.93917	8.56681	3.66667
79	31	10	14.8745	18.3843	2.66667
81	32	10.3333	46.2764	50.0537	3.66667
48	24	7.66667	39.2884	39.4948
48	27	8.66667	7.35829	41.2994	1
97	32	10.3333	79.3316	113.273	2.66667
25	22	7	12.6643	14.0977
51	27	8.66667	20.2803	31.7289	1.66667
108	31	10	7.26091	10.5766	2.33333
57	27	8.66667	44.967	46.188
114	32	10.3333	6.71388	29.4632	1.66667
