# Supplementary material for: Frequency modulation of a bacterial quorum sensing response
Source: Nat Commun. 2022 May 19;13:2772. doi: 10.1038/s41467-022-30307-6 (PMC9120067; doi:10.1038/s41467-022-30307-6)
Supplement: Supplementary file 5 — Supplementary Data_Custom code [file 41467_2022_30307_MOESM5_ESM.zip › Supplementary Data_Custom code/Supplementary Data_Custom code/data/201002-26/201002-26_pulseData_generated by the authors.xlsx]

## Sheet: Sheet1
cellNr	frame	time	prominance	height	interval
2	8	2.33333	7.93851	3.07966
22	25	8	33.8769	35.3712	5.66667
16	26	8.33333	33.0649	34.9138	6
17	26	8.33333	35.3553	37.2042	6
34	34	11	34.3075	70.344	2.66667
37	33	10.6667	15.9341	18.8382	8.33333
74	36	11.6667	7.42258	23.1634	1
20	28	9	77.0299	77.6284	6.66667
21	26	8.33333	38.932	39.5305	6
85	38	12.3333	6.32364	2.17267	4
23	25	8	33.4022	34.8965	5.66667
47	31	10	23.544	29.3062	2
73	38	12.3333	21.587	23.1357	10
19	30	9.66667	26.8564	29.1898	7.33333
76	36	11.6667	23.5882	38.8797	2
38	35	11.3333	22.88	38.1714	1.66667
39	31	10	31.4946	33.8281	7.66667
39	34	11	15.5612	49.3422	1
46	31	10	28.1636	33.9257	2
46	34	11	10.4977	34.1015	1
3	8	2.33333	7.52326	2.66441
3	13	4	22.6343	24.8429	1.66667
6	20	6.33333	29.654	37.1545	2.33333
48	32	10.3333	6.38063	5.00449	4
13	22	7	35.2472	42.7477	3
52	32	10.3333	8.55926	6.13725	3.33333
27	30	9.66667	7.9435	6.2666	2.66667
55	31	10	10.1856	8.50868	3
14	25	8	6.11622	12.2232	4
59	35	11.3333	55.2137	57.7921	3.33333
60	32	10.3333	87.1516	89.238	6.33333
30	30	9.66667	45.158	47.2444	5.66667
41	33	10.6667	13.5033	33.0979	1.66667
83	38	12.3333	18.1039	43.6192	1.66667
49	32	10.3333	8.53849	7.16235	4
98	38	12.3333	17.2384	21.692	2
99	38	12.3333	25.88	30.3336	2
50	32	10.3333	8.45745	8.99825	4
101	38	12.3333	6.29566	11.1916	2
58	33	10.6667	63.5115	66.0899	2.66667
51	32	10.3333	6.59266	7.13346	4
53	34	11	20.6666	18.2446	4
