# Supplementary material for: Frequency modulation of a bacterial quorum sensing response
Source: Nat Commun. 2022 May 19;13:2772. doi: 10.1038/s41467-022-30307-6 (PMC9120067; doi:10.1038/s41467-022-30307-6)
Supplement: Supplementary file 5 — Supplementary Data_Custom code [file 41467_2022_30307_MOESM5_ESM.zip › Supplementary Data_Custom code/Supplementary Data_Custom code/data/201002-38/201002-38_pulseData_generated by the authors.xlsx]

## Sheet: Sheet1
cellNr	frame	time	prominance	height	interval
34	19	6	35.9267	36.5281
35	19	6	32.1139	32.7152
70	27	8.66667	10.9654	9.72139	2.66667
71	27	8.66667	11.3412	8.04945	2.66667
18	16	5	8.75143	8.65093
9	15	4.66667	7.68106	7.58056
12	10	3	12.6766	12.3805
68	27	8.66667	12.5773	9.40561	2.66667
120	27	8.66667	100.83	102.034
241	32	10.3333	17.0989	24.188	1.66667
