# Supplementary material for: Frequency modulation of a bacterial quorum sensing response
Source: Nat Commun. 2022 May 19;13:2772. doi: 10.1038/s41467-022-30307-6 (PMC9120067; doi:10.1038/s41467-022-30307-6)
Supplement: Supplementary file 5 — Supplementary Data_Custom code [file 41467_2022_30307_MOESM5_ESM.zip › Supplementary Data_Custom code/Supplementary Data_Custom code/data/201002-40/201002-40_pulseData_generated by the authors.xlsx]

## Sheet: Sheet1
cellNr	frame	time	prominance	height	interval
21	16	5	8.38866	8.60547
168	30	9.66667	32.828	34.412	4.66667
84	29	9.33333	27.4881	29.0721	4.33333
174	30	9.66667	59.8925	61.2922	4.66667
175	30	9.66667	58.402	59.8017	4.66667
202	31	10	71.8184	72.257
203	32	10.3333	111.47	111.909
31	19	6	136.24	136.409
252	31	10	12.1764	5.36561	4
253	31	10	14.8715	8.06074	4
255	30	9.66667	6.05167	7.55769	3.66667
20	15	4.66667	7.2862	7.50301
20	22	7	9.0612	11.9854	2.33333
62	26	8.33333	8.12551	9.0779	2.33333
248	33	10.6667	19.9944	12.3769	2.33333
249	33	10.6667	15.8238	8.20629	2.33333
125	31	10	10.4092	6.10984	1.66667
198	29	9.33333	11.3315	11.6974
199	29	9.33333	9.82811	10.1941
