# Supplementary material for: Frequency modulation of a bacterial quorum sensing response
Source: Nat Commun. 2022 May 19;13:2772. doi: 10.1038/s41467-022-30307-6 (PMC9120067; doi:10.1038/s41467-022-30307-6)
Supplement: Supplementary file 5 — Supplementary Data_Custom code [file 41467_2022_30307_MOESM5_ESM.zip › Supplementary Data_Custom code/Supplementary Data_Custom code/data/201002-45/201002-45_pulseData_generated by the authors.xlsx]

## Sheet: Sheet1
cellNr	frame	time	prominance	height	interval
32	23	7.33333	8.56693	9.34908
226	34	11	145.334	146.014
227	34	11	138.91	139.589
42	23	7.33333	13.4901	14.0357
240	35	11.3333	34.1903	34.1262
16	22	7	7.05377	7.83592
33	27	8.66667	31.4774	38.8235	1.66667
67	31	10	7.65876	13.5916	1.33333
264	38	12.3333	6.69811	5.07943	3.66667
267	38	12.3333	6.35053	4.18744	3.66667
203	38	12.3333	50.2895	50.4836
