# Supplementary material for: Frequency modulation of a bacterial quorum sensing response
Source: Nat Commun. 2022 May 19;13:2772. doi: 10.1038/s41467-022-30307-6 (PMC9120067; doi:10.1038/s41467-022-30307-6)
Supplement: Supplementary file 5 — Supplementary Data_Custom code [file 41467_2022_30307_MOESM5_ESM.zip › Supplementary Data_Custom code/Supplementary Data_Custom code/data/201002-53/201002-53_pulseData_generated by the authors.xlsx]

## Sheet: Sheet1
cellNr	frame	time	prominance	height	interval
10	17	5.33333	6.85463	4.16842
20	31	10	7.78993	8.67204	4.66667
24	18	5.66667	6.88389	4.38125
25	17	5.33333	7.05065	4.548
27	17	5.33333	9.31962	5.05095
30	17	5.33333	7.26087	4.52937
26	17	5.33333	7.95637	3.68771
117	29	9.33333	52.9371	53.9971
8	17	5.33333	9.0886	4.44352
18	17	5.33333	10.2974	5.45541
19	17	5.33333	9.71389	4.87189
69	31	10	35.2111	35.5251	4.66667
94	31	10	108.85	109.314
240	30	9.66667	68.5313	69.7194	4.33333
241	30	9.66667	56.7874	57.9755	4.33333
