# Supplementary material for: Frequency modulation of a bacterial quorum sensing response
Source: Nat Commun. 2022 May 19;13:2772. doi: 10.1038/s41467-022-30307-6 (PMC9120067; doi:10.1038/s41467-022-30307-6)
Supplement: Supplementary file 5 — Supplementary Data_Custom code [file 41467_2022_30307_MOESM5_ESM.zip › Supplementary Data_Custom code/Supplementary Data_Custom code/data/201002-56/201002-56_pulseData_generated by the authors.xlsx]

## Sheet: Sheet1
cellNr	frame	time	prominance	height	interval
3	7	2	9.94692	6.14958
24	18	5.66667	7.38141	4.4647	3.66667
14	18	5.66667	6.79038	6.16494	3.66667
2	7	2	6.92588	4.75649
8	18	5.66667	49.2246	46.3761	3.66667
19	20	6.33333	26.8351	27.1358	4.33333
78	29	9.33333	24.7117	24.9964	3
79	30	9.66667	23.6137	23.8983	3.33333
25	18	5.66667	8.73732	5.82062	3.66667
15	18	5.66667	7.75834	5.06439	3.66667
18	20	6.33333	25.0416	25.3423	4.33333
10	18	5.66667	7.07497	5.32303	3.66667
11	18	5.66667	8.79464	5.70705	3.66667
92	33	10.6667	16.6101	18.3717	5
94	34	11	44.9801	45.7304	5.33333
204	38	12.3333	50.727	51.0489	6.66667
13	18	5.66667	7.43866	4.0433	3.66667
180	36	11.6667	99.4522	100.06	6
181	36	11.6667	121.169	121.777	6
186	36	11.6667	66.3401	66.9532	6
187	36	11.6667	66.8819	67.495	6
220	36	11.6667	65.2398	65.7124	6
221	36	11.6667	60.7311	61.2038	6
242	37	12	33.0256	33.5402	6.33333
243	37	12	34.189	34.7036	6.33333
33	28	9	6.16629	4.87561	3.33333
