# Supplementary material for: Frequency modulation of a bacterial quorum sensing response
Source: Nat Commun. 2022 May 19;13:2772. doi: 10.1038/s41467-022-30307-6 (PMC9120067; doi:10.1038/s41467-022-30307-6)
Supplement: Supplementary file 5 — Supplementary Data_Custom code [file 41467_2022_30307_MOESM5_ESM.zip › Supplementary Data_Custom code/Supplementary Data_Custom code/data/201002-80/201002-80_pulseData_generated by the authors.xlsx]

## Sheet: Sheet1
cellNr	frame	time	prominance	height	interval
96	33	10.6667	6.25547	7.52223
23	17	5.33333	34.2754	34.7517
32	23	7.33333	26.2677	26.6644
130	31	10	61.6268	66.0103	2.66667
131	31	10	58.8627	63.2463	2.66667
33	23	7.33333	55.8338	56.2304
132	32	10.3333	8.26294	7.83533	3
133	32	10.3333	6.90134	6.47373	3
73	27	8.66667	7.23398	8.35937
22	17	5.33333	19.2065	19.6827
93	27	8.66667	11.245	6.77114	3.33333
208	33	10.6667	81.8226	83.5369
209	33	10.6667	78.0979	79.8123
37	25	8	32.6355	33.7609
150	33	10.6667	8.43022	9.31489	2.66667
44	27	8.66667	42.0299	43.74	3.33333
92	27	8.66667	10.238	5.76416	3.33333
97	33	10.6667	18.3512	19.5428
55	29	9.33333	26.2726	27.1128
