# Supplementary material for: Frequency modulation of a bacterial quorum sensing response
Source: Nat Commun. 2022 May 19;13:2772. doi: 10.1038/s41467-022-30307-6 (PMC9120067; doi:10.1038/s41467-022-30307-6)
Supplement: Supplementary file 5 — Supplementary Data_Custom code [file 41467_2022_30307_MOESM5_ESM.zip › Supplementary Data_Custom code/Supplementary Data_Custom code/data/201002-86/201002-86_pulseData_generated by the authors.xlsx]

## Sheet: Sheet1
cellNr	frame	time	prominance	height	interval
1	7	2	55.2433	39.8356
5	14	4.33333	12.1236	14.2344	2.33333
5	19	6	34.1209	38.708	1.66667
20	26	8.33333	20.9271	26	2.33333
20	30	9.66667	33.4055	49.6951	1.33333
3	8	2.33333	64.5851	49.1774
3	13	4	6.01166	25.4834	1.66667
6	19	6	11.567	9.08568	2
12	25	8	18.9235	21.0123	2
24	31	10	14.4723	26.6496	2
7	19	6	22.0794	38.2714	2
28	27	8.66667	76.9929	86.6644	2.66667
28	30	9.66667	13.3966	57.5575	1
57	32	10.3333	6.95014	53.7592	0.666667
57	35	11.3333	14.6989	14.9402	1
11	20	6.33333	39.9242	44.5113	2
11	25	8	26.3621	34.1784	1.66667
23	32	10.3333	56.4658	71.8027	2.33333
47	36	11.6667	14.9572	69.9971	1.33333
15	26	8.33333	51.1679	56.9706	2.33333
60	33	10.6667	29.8585	39.8352	2.33333
61	36	11.6667	92.9334	102.91	3.33333
21	26	8.33333	19.9174	24.9904	2.33333
21	32	10.3333	13.1728	12.1839	2
31	27	8.66667	62.2026	68.0054	2.66667
31	33	10.6667	30.9222	40.0493	2
62	36	11.6667	25.6944	64.0262	1
63	35	11.3333	70.9985	80.1255	2.66667
2	13	4	10.4692	12.58	2
8	19	6	7.48079	8.47089	2
16	27	8.66667	99.1512	97.9385	2.66667
66	35	11.3333	12.7323	9.17829	2.66667
33	34	11	11.2711	7.71704	2.33333
9	19	6	8.31181	9.30192	2
18	27	8.66667	38.2212	41.5487	2.66667
74	36	11.6667	79.4978	79.4348	3
75	36	11.6667	66.0987	66.0357	3
19	27	8.66667	63.8081	67.1356	2.66667
79	35	11.3333	34.8575	49.365	2.66667
17	26	8.33333	30.7253	29.5126	2.33333
34	32	10.3333	71.6534	100.714	2
17	29	9.33333	16.2003	45.2609	1
72	36	11.6667	23.9627	15.4221	3
36	35	11.3333	19.6904	11.1498	2.66667
38	35	11.3333	28.6235	40.1172	2.66667
40	31	10	40.3567	56.6463	1.66667
40	35	11.3333	15.5957	55.7807	1.33333
22	27	8.66667	64.901	72.7173	2.33333
44	36	11.6667	8.67434	10.3662	3
89	38	12.3333	10.2619	11.9538	3.66667
45	31	10	9.75075	21.1849	1.33333
45	36	11.6667	29.164	35.9898	1.66667
48	33	10.6667	102.34	114.517	2.66667
13	22	7	53.0176	50.5362	3
26	26	8.33333	8.29891	47.0774	1.33333
52	33	10.6667	29.3794	54.6804	2.33333
52	35	11.3333	9.41032	64.0232	0.666667
105	38	12.3333	12.8477	74.1954	1
27	29	9.33333	88.529	117.61	2.33333
54	35	11.3333	8.80593	24.1495	2
29	28	9	83.6251	93.2966	3
118	38	12.3333	34.7485	37.9516	3.33333
59	36	11.6667	20.4155	23.6186	2.66667
25	29	9.33333	81.006	83.0947	3.33333
50	33	10.6667	19.1226	97.9552	1.33333
51	33	10.6667	30.8048	109.637	1.33333
53	32	10.3333	20.7748	46.0758	2
53	37	12	31.6099	46.3184	1.66667
58	37	12	15.347	20.3453	3
