# Supplementary material for: Frequency modulation of a bacterial quorum sensing response
Source: Nat Commun. 2022 May 19;13:2772. doi: 10.1038/s41467-022-30307-6 (PMC9120067; doi:10.1038/s41467-022-30307-6)
Supplement: Supplementary file 5 — Supplementary Data_Custom code [file 41467_2022_30307_MOESM5_ESM.zip › Supplementary Data_Custom code/Supplementary Data_Custom code/data/201002-87/201002-87_pulseData_generated by the authors.xlsx]

## Sheet: Sheet1
cellNr	frame	time	prominance	height	interval
21	30	9.66667	13.1308	14.7351
16	25	8	72.4601	75.0861
78	36	11.6667	19.2381	20.3729
79	35	11.3333	12.115	13.2499
3	6	1.66667	10.5956	7.61608
6	15	4.66667	29.1609	26.9336	3
13	19	6	13.2418	30.1174	1.33333
27	24	7.66667	12.4167	34.1875	1.66667
110	35	11.3333	42.7813	55.0143	3.66667
3	12	3.66667	7.59435	5.36704	2
14	21	6.66667	35.9936	40.3787	3
28	28	9	8.74625	16.5475	2.33333
56	33	10.6667	8.02152	18.4838	1.66667
30	23	7.33333	29.3992	33.7843	3.66667
30	27	8.66667	17.3389	34.6274	1.33333
60	32	10.3333	8.17105	10.5762	1.66667
15	22	7	26.5342	30.9193	3.33333
62	31	10	35.5936	42.6243	3
63	31	10	20.1122	27.143	3
76	36	11.6667	23.0329	25.6547
20	28	9	82.5992	87.6865
25	25	8	10.9524	17.3026	3.33333
50	30	9.66667	34.429	49.8323	1.66667
101	35	11.3333	6.11474	38.4105	1.66667
51	31	10	47.4212	62.8245	2
103	36	11.6667	22.4104	60.431	1.66667
26	26	8.33333	26.4882	48.2591	2.33333
107	36	11.6667	56.6501	75.253	3.33333
54	32	10.3333	95.2513	107.484	2.66667
29	27	8.66667	9.2973	24.1715	2
58	32	10.3333	15.6777	37.7971	1.66667
118	35	11.3333	56.0177	69.6265	2.66667
59	34	11	41.7479	55.3566	2.33333
8	23	7.33333	30.2356	32.8616
34	32	10.3333	21.0558	31.6737	3
70	36	11.6667	49.1415	48.7408	4.33333
35	35	11.3333	46.7451	46.3445	4
11	22	7	62.7495	62.3107
88	36	11.6667	28.8751	28.7827	4.66667
44	35	11.3333	24.8443	24.7519	4.33333
48	31	10	13.1866	11.5711	5.33333
97	36	11.6667	14.9294	19.9735	1.66667
57	35	11.3333	32.842	35.8707	2.33333
32	36	11.6667	15.8162	26.5429	3.66667
41	36	11.6667	68.1041	89.0551	2.66667
49	31	10	14.1741	12.5586	5.33333
49	36	11.6667	21.1972	30.3459	1.66667
