# Supplementary material for: Frequency modulation of a bacterial quorum sensing response
Source: Nat Commun. 2022 May 19;13:2772. doi: 10.1038/s41467-022-30307-6 (PMC9120067; doi:10.1038/s41467-022-30307-6)
Supplement: Supplementary file 5 — Supplementary Data_Custom code [file 41467_2022_30307_MOESM5_ESM.zip › Supplementary Data_Custom code/Supplementary Data_Custom code/data/201002-93/201002-93_pulseData_generated by the authors.xlsx]

## Sheet: Sheet1
cellNr	frame	time	prominance	height	interval
1	2	0.333333	9.49082	27.6467
2	7	2	7.11398	2.99463	1.66667
5	13	4	38.3605	40.3162	2
23	20	6.33333	36.3876	43.2004	2.33333
47	30	9.66667	8.13458	12.3753	3.33333
4	13	4	26.7846	26.3005	2
17	21	6.66667	6.51996	7.92064	2.66667
34	28	9	56.6923	59.2865	2.33333
71	35	11.3333	82.3888	81.3603	4.66667
37	27	8.66667	19.5037	18.4552	4.66667
22	20	6.33333	45.9338	52.7465	2.33333
22	25	8	17.959	46.8093	1.66667
88	32	10.3333	10.614	11.0401	2.33333
46	27	8.66667	7.28285	13.8801	2.33333
6	10	3	13.1024	16.5719	2.66667
12	16	5	6.83301	6.6172	2
12	21	6.66667	20.7595	19.6161	1.66667
48	31	10	24.6247	30.5046	3.33333
98	34	11	33.0117	32.1853	4.33333
6	15	4.66667	6.26403	6.04822	1.66667
27	22	7	7.42275	4.41638	2.33333
54	31	10	6.61319	8.19596	3
110	35	11.3333	12.9442	15.5555	4.33333
38	27	8.66667	34.9557	33.3589	4.66667
77	36	11.6667	27.0457	41.0555	3
19	26	8.33333	34.164	32.5672	4.33333
78	33	10.6667	13.0731	13.2472	2.33333
79	34	11	40.951	41.1251	2.66667
10	15	4.66667	6.50738	40.1543	0.666667
21	20	6.33333	13.1109	8.56395	1.66667
42	32	10.3333	40.6545	42.5338	4
85	34	11	59.1852	61.0645	4.66667
90	34	11	30.6133	41.2959	3
91	34	11	19.6179	30.3005	3
25	22	7	29.4675	28.3242	2
50	28	9	27.6095	41.6072	2
51	28	9	39.6545	53.6521	2
13	21	6.66667	6.28798	3.28161	2
52	27	8.66667	6.66577	8.1922	2
104	36	11.6667	45.1376	45.4401	3
53	27	8.66667	7.24596	8.77239	2
107	36	11.6667	82.0006	84.4637	3
16	27	8.66667	8.46449	7.72213	4.66667
33	29	9.33333	33.2414	32.4991	5.33333
7	15	4.66667	26.978	26.6425	4.33333
14	21	6.66667	9.20638	4.63938	2
28	27	8.66667	7.33421	6.95611	2
30	22	7	8.05	9.97529	2.33333
122	35	11.3333	24.5904	25.7963	4.33333
123	35	11.3333	24.9091	26.115	4.33333
56	33	10.6667	46.4924	49.279	2
29	28	9	6.84007	4.91633	2.33333
118	36	11.6667	8.66603	8.16475	2.66667
119	36	11.6667	9.14256	8.64128	2.66667
15	21	6.66667	6.08349	8.00878	2
126	36	11.6667	11.739	11.9456	5
20	20	6.33333	13.4792	8.93229	1.66667
40	28	9	28.4365	27.4872	2.66667
80	35	11.3333	10.3936	10.0722	2.33333
83	33	10.6667	38.5416	39.3938	4.33333
43	29	9.33333	23.9847	25.1827	3
70	34	11	70.9872	69.9587	4.33333
36	30	9.66667	27.5844	26.536	5.66667
73	36	11.6667	18.6805	36.3888	2
41	30	9.66667	7.09592	7.94805	3.33333
89	32	10.3333	13.074	13.5001	2.33333
99	32	10.3333	7.42308	6.59662	3.66667
108	36	11.6667	89.7244	91.3071	4.66667
