# Supplementary material for: Frequency modulation of a bacterial quorum sensing response
Source: Nat Commun. 2022 May 19;13:2772. doi: 10.1038/s41467-022-30307-6 (PMC9120067; doi:10.1038/s41467-022-30307-6)
Supplement: Supplementary file 5 — Supplementary Data_Custom code [file 41467_2022_30307_MOESM5_ESM.zip › Supplementary Data_Custom code/Supplementary Data_Custom code/data/averagePulseData_generated by the authors.xlsx]

## Sheet: Sheet1
colonyName	numPulses	pulseFreqPerHour	pulseFreqPerCell	maxCellNr	totalCellNr	lengthInHours	totalLineageTime
200717-01	2	0.00251783	0.00392927	255	509	16.3333	794.333
200717-02	5	0.00758725	0.0114416	218	437	16.3333	659
200717-05	1	0.00208768	0.00334448	150	299	14.6667	479
200717-22	8	0.013567	0.0211082	190	379	16.6667	589.667
200717-23	15	0.016599	0.027027	278	555	16.6667	903.667
200717-24	20	0.0294985	0.0464037	214	431	17	678
200717-48	34	0.0553445	0.0916442	186	371	18	614.333
200717-50	32	0.067701	0.111498	144	287	15.3333	472.667
200717-52	41	0.0786948	0.134426	152	305	17	521
200724-04	8	0.0111163	0.0183486	219	436	15	719.667
200724-06	1	0.00146628	0.00227273	221	440	14	682
200724-09	0	0	0	155	309	17	614
200724-20	9	0.0216173	0.037037	122	243	14.6667	416.333
200724-27	11	0.0243722	0.0418251	133	263	12	451.333
200724-28	15	0.0283375	0.0465839	162	322	13	529.333
200724-45	32	0.0860987	0.133333	121	240	13	371.667
200724-47	51	0.0790289	0.125616	204	406	13.3333	645.333
200724-68	22	0.0680412	0.100457	110	219	13.6667	323.333
200806-01	3	0.00728155	0.0107527	140	279	13.3333	412
200806-03	1	0.00197239	0.00301205	167	332	13.3333	507
200806-10	0	0	0	186	370	12.3333	514
200806-19	6	0.0144811	0.024	126	250	13.3333	414.333
200806-21	2	0.00607287	0.0097561	103	205	13.3333	329.333
200806-25	31	0.0738095	0.123016	127	252	13.3333	420
200806-47	24	0.0816327	0.123077	98	195	13.3333	294
200806-56	26	0.0845987	0.133333	98	195	13.3333	307.333
200806-58	33	0.0920074	0.148649	112	222	13.3333	358.667
200812-03	32	0.043498	0.0595903	269	537	16.6667	735.667
200812-08	33	0.0759785	0.113793	144	290	12.3333	434.333
200812-14	23	0.0856079	0.117347	98	196	11	268.667
200812-18	21	0.0447761	0.0606936	174	346	12	469
200812-24	17	0.063591	0.0913978	94	186	11.3333	267.333
200812-32	5	0.0120192	0.0172414	146	290	12	416
200812-38	4	0.0152091	0.0209424	96	191	11.6667	263
200812-43	1	0.00373134	0.00515464	98	194	11.3333	268
200812-44	0	0	0	61	120	10	170
200819-04	82	0.328438	0.529032	78	155	15.3333	249.667
200819-12	96	0.306383	0.482412	100	199	17.6667	313.333
200819-16	133	0.344857	0.570815	117	233	15.6667	385.667
200819-24	10	0.0131406	0.0191939	261	521	16	761
200819-26	6	0.0176471	0.0255319	118	235	14	340
200819-27	13	0.0295679	0.0429043	152	303	14.3333	439.667
200819-49	14	0.0418327	0.0630631	112	222	13.3333	334.667
200819-54	48	0.116411	0.172043	140	279	14	412.333
200819-55	33	0.0797744	0.121771	136	271	13.6667	413.667
200819-70	2	0.00518583	0.0077821	129	257	13.3333	385.667
200819-73	4	0.0107335	0.0156863	128	255	13.6667	372.667
200819-74	6	0.0151771	0.0237154	127	253	13.6667	395.333
200821-01	49	0.361179	0.475728	52	103	11.3333	135.667
200821-05	63	0.333922	0.434483	72	145	11	188.667
200821-11	75	0.336826	0.471698	80	159	12.6667	222.667
200821-23	42	0.376119	0.525	41	80	9.66667	111.667
200821-27	44	0.261386	0.369748	60	119	13	168.333
200821-31	53	0.229107	0.350993	76	151	12.3333	231.333
200821-42	27	0.178414	0.243243	56	111	11.3333	151.333
200821-44	27	0.146739	0.212598	64	127	12.3333	184
200821-55	20	0.0775194	0.115607	87	173	14.6667	258
200821-62	7	0.0182768	0.0262172	134	267	13.3333	383
200821-65	23	0.0860349	0.113861	102	202	10.6667	267.333
200821-71	7	0.0219895	0.030837	114	227	11.6667	318.333
200826-07	90	0.245232	0.361446	125	249	14	367
200826-15	45	0.188285	0.272727	83	165	11.6667	239
200826-16	48	0.21365	0.309677	78	155	12.3333	224.667
200826-23	18	0.056902	0.079646	114	226	10.6667	316.333
200826-31	5	0.0181159	0.0239234	104	209	12	276
200826-32	0	0	0	101	201	11.3333	257.333
200826-40	13	0.0477941	0.0613208	107	212	10.3333	272
200826-51	19	0.0549662	0.0788382	121	241	13	345.667
200826-52	16	0.0412371	0.0592593	135	270	12	388
200826-59	4	0.0103806	0.0148699	135	269	12.6667	385.333
200826-63	1	0.00304569	0.00413223	122	242	11.6667	328.333
200826-67	3	0.00874636	0.012	126	250	11.6667	343
200828-01	89	0.309745	0.378723	118	235	13.3333	287.333
200828-11	112	0.358974	0.449799	125	249	14.3333	312
200828-14	167	0.310987	0.404358	207	413	15.6667	537
200828-35	75	0.20872	0.298805	126	251	14.3333	359.333
200828-47	15	0.0393701	0.0566038	133	265	15	381
200828-49	21	0.0595463	0.0864198	120	243	15	352.667
200828-58	17	0.0771558	0.108974	79	156	13	220.333
200828-63	86	0.16206	0.219388	197	392	15.6667	530.667
200828-66	48	0.175824	0.234146	103	205	12.6667	273
200909-01	73	0.359016	0.51773	71	141	15	203.333
200909-06	150	0.420561	0.612245	123	245	15	356.667
200909-21	174	0.324224	0.464	188	375	15	536.667
200909-29	55	0.210459	0.294118	94	187	14	261.333
200909-31	69	0.204344	0.286307	121	241	14	337.667
200909-36	58	0.231076	0.339181	86	171	15	251
200909-44	35	0.13601	0.203488	87	172	13	257.333
200909-46	24	0.0658737	0.100418	120	239	15	364.333
200909-47	20	0.0806452	0.116959	86	171	13.6667	248
200923-13	13	0.0275424	0.039039	167	333	13	472
200923-14	12	0.0288693	0.0368098	163	326	12	415.667
200923-18	8	0.033241	0.0484848	83	165	13	240.667
200923-25	45	0.299335	0.428571	53	105	11.3333	150.333
200923-26	40	0.410959	0.655738	31	61	12.3333	97.3333
200923-33	41	0.272727	0.376147	55	109	13	150.333
200923-45	57	0.15	0.220077	130	259	13	380
200923-46	43	0.150175	0.201878	105	213	12.6667	286.333
200923-58	57	0.153226	0.211896	135	269	12.6667	372
200923-68	4	0.0108011	0.0148699	135	269	13	370.333
200923-71	14	0.0259419	0.0346535	203	404	12.6667	539.667
200923-72	24	0.0520607	0.0697674	173	344	12	461
200928-02	85	0.259939	0.393519	109	216	11.3333	327
200928-03	100	0.270514	0.429185	118	233	11.3333	369.667
200928-19	66	0.354839	0.528	63	125	11.3333	186
200928-30	19	0.0605096	0.1	96	190	11.3333	314
200928-46	10	0.0211268	0.0316456	159	316	11.3333	473.333
200928-54	19	0.0485106	0.0678571	141	280	10	391.667
200928-66	4	0.0244898	0.03125	65	128	8.33333	163.333
200928-78	6	0.0282575	0.0379747	79	158	8.66667	212.333
200928-79	7	0.0280374	0.035	101	200	9.66667	249.667
200928-88	31	0.156303	0.227941	69	136	10	198.333
200928-89	26	0.2	0.268041	49	97	10	130
200928-92	43	0.191395	0.27044	80	159	11	224.667
201002-19	93	0.298715	0.384298	122	242	11.3333	311.333
201002-20	47	0.186016	0.252688	94	186	10.6667	252.667
201002-26	42	0.216123	0.325581	65	129	12.6667	194.333
201002-38	10	0.0204918	0.0253807	198	394	11	488
201002-40	19	0.0455635	0.0641892	149	296	11	417
201002-45	11	0.0190531	0.0246637	224	446	12.6667	577.333
201002-53	15	0.0418216	0.0590551	128	254	11.3333	358.667
201002-56	26	0.0654362	0.0981132	133	265	12.6667	397.333
201002-80	19	0.0609626	0.0840708	114	226	11	311.667
201002-86	69	0.397313	0.64486	54	107	12.6667	173.667
201002-87	47	0.269084	0.376	63	125	12	174.667
201002-93	68	0.28692	0.427673	80	159	12	237
