# Supplementary material for: Frequency modulation of a bacterial quorum sensing response
Source: Nat Commun. 2022 May 19;13:2772. doi: 10.1038/s41467-022-30307-6 (PMC9120067; doi:10.1038/s41467-022-30307-6)
Supplement: Supplementary file 5 — Supplementary Data_Custom code [file 41467_2022_30307_MOESM5_ESM.zip › Supplementary Data_Custom code/Supplementary Data_Custom code/get_peak_properties.m]

%This codes process time-lapse colonies to extract properties of pulses
%It can be run in single colony mode, or in batch mode
%It both cases a pulseData.xlsx table is stored in the experiment folder with details of individual peaks
%In batch mode, an additional averagePulseData.xlsx is stored in mainDir with average properties for each colony

%In batch mode data is expected as:
% path / expName1 /
% path / expName2 /
%...
% where expNameX is a folder with image stacks and subfolder data / segmentation / etc


%For single colony mode : SET to folder of experiment
%For batch mode : SET to main dir that contains experiment folders
%For demo mode: keep line as is
mainPath = [pwd filesep 'Bettenworth et al_data' filesep];

%SET trait to analyze (comment / uncomment to select the one you want)
settings = struct();


%SET settings
settings.trait                      = 'PAElowitzDT5YmeanCenter';
settings.MinPeakDistance            = 0; %minimal distance between peaks in hours
settings.MinPeakProminence          = 0; %minimal prominance (height of peak relative to local baseline)
settings.MinPeakProminenceToLeft    = 6; %minimal prominance (height of peak relative to local baseline, only looking back in time)
settings.MinPeakHeight              = 0; %minimal height of peak (in absoulte terms)
settings.Threshold                  = 0; %minimal difference between

%SET plot mode
settings.plotMode = 'none'; %no plotiing
%settings.plotMode = 'overview'; %plot all peaks in sepearte figure for each colony
%settings.plotMode = 'singlepeak'; %plot all lineages in one figure
%settings.plotMode = 'single'; %plot one lineage at the time
%settings.plotMode = 'singlepeak'; %plot one lineage at the time, show only lineages wich have a peak

if ~strcmp(mainPath(end),filesep)
    mainPath = [mainPath filesep];
end

if exist([mainPath, 'treeData'],'dir') == 7
    %folder is experiment folder, go to single colony mode
    fprintf('...Processing single colony\n')
    expList = struct();
    pathList = split(mainPath, filesep);
    if ~isempty(pathList{end})
        expList(1).name = pathList{end};
        currPath = [strjoin(pathList(1:end-1),filesep), filesep];
    else
        expList(1).name = pathList{end-1};
        currPath = [strjoin(pathList(1:end-2),filesep), filesep];
    end
    numExp = 1;
else
    %folder is main dir, go to batch mode
    fprintf('...Batch mode, processing all colonies in folder\n')
    expList = dir(mainPath);
    numExp = length(expList);
    currPath =  mainPath;
end

settings.mainFolder = [];
settings.expName = [];

collectedTable = [];

for ee = 1:numExp
    expName = expList(ee).name;
    
    if ~strcmp(expList(ee).name(1),'.')
        expPath = [currPath, expName, filesep];
        
        if exist(expPath,'dir') == 7

            treeDir = [expPath, 'treeData', filesep];

            if exist(treeDir,'dir') == 7
                treeName = dir([treeDir, 'tree_*.mat']);
                treePath = [treeDir, treeName.name];
                load(treePath, 'tree')

                settings.mainFolder = expPath;
                settings.expName = expName;

               try
                    output = peakFinderSub(tree, settings);
                    outputTable = struct2table(output);
                    if isempty(collectedTable)
                        collectedTable = outputTable;
                    else
                        collectedTable = [collectedTable; outputTable];
                    end

                catch ME
                    warning('error with colony %s, skipping this one',expName)
                    disp(ME.message)
                end
            else
                warning('No treeData found for colony %s, please make sure that colony is fully processed', expName)        
            end
        end
    end
end
        
if istable(collectedTable)
    writetable(collectedTable,[currPath, 'averagePulseData.xlsx'])
elseif isempty(collectedTable)
    warning('No data to output')
else
    disp(collectedTable)
    error('somthing went wrong')
end
        
        
        
        
        
        
        
        
        
