# Supplementary material for: Frequency modulation of a bacterial quorum sensing response
Source: Nat Commun. 2022 May 19;13:2772. doi: 10.1038/s41467-022-30307-6 (PMC9120067; doi:10.1038/s41467-022-30307-6)
Supplement: Supplementary file 5 — Supplementary Data_Custom code [file 41467_2022_30307_MOESM5_ESM.zip › Supplementary Data_Custom code/Supplementary Data_Custom code/peakFinderSub.m]

function output = peakFinderSub(tree, settings)


%test peakfinder funCtion

%%%%%%%%%%%%%%%% SET SETTINGS %%%%%%%%%%%%%%%%%%%%% 

%GET to folder of data set to test 
mainFolder = settings.mainFolder;

%GET trait to analyze (comment / uncomment to select the one you want)
trait = settings.trait;

%GET settings
MinPeakDistance = settings.MinPeakDistance; %minimal distance between peaks in hours
MinPeakProminence = settings.MinPeakProminence; %minimal prominance (height of peak relative to local baseline)
MinPeakProminenceToLeft = settings.MinPeakProminenceToLeft; %minimal prominance (height of peak relative to local baseline, only looking back in time)
MinPeakHeight = settings.MinPeakHeight; %minimal height of peak (in absoulte terms) 
Threshold = settings.Threshold; %minimal difference between 

%GET plot mode
plotMode = settings.plotMode;

%%%%%%%%%%%%%%%% START OF CODE %%%%%%%%%%%%%%%%%%%%% 
rC = [252,141,98]/255;

%load tree
tHour = tree.tMinutes/60;

%create full lineages
traitMatrix = tree.(trait);
[extendedTraitMatrix, extendedCellnrMatrix] = treeExtendFullLineages(tree, trait);
numLineages = size(extendedTraitMatrix, 2);
numSchnitz = size(traitMatrix, 2);

%init properties
peakProp = struct();
peaksPerLin = zeros(numLineages, 1);
pkIdx = 0;

if strcmp(plotMode,'single') || strcmp(plotMode,'singlepeak')
    figure(101)
end

for ll = 1:numLineages
    traitLin = extendedTraitMatrix(:, ll);
    cellNrLin = extendedCellnrMatrix(:, ll);
    [pksTemp, locsTemp] = findpeaks(traitLin,...
        'MinPeakDistance',    MinPeakDistance,...
        'MinPeakProminence',  MinPeakProminence,...
        'Threshold',          Threshold, ...
        'MinPeakHeight',      MinPeakHeight ...
        );
    
    %vectors for plotting
    currPeakX = [];
    currPeakY = [];
    
    currPeakXX = [];
    currPeakYY = [];
    
    %keeps track of location of previous peak
    prevPeakIdx = nan;
    
    if ~isempty(pksTemp)
        numPeaks = length(pksTemp);
        
        %process peaks
        for pp = 1:numPeaks
            currPeakIdx = locsTemp(pp);
            if isnan(prevPeakIdx)
                searchVec = traitLin(1:currPeakIdx);
                interval = nan;
            else
                searchVec = traitLin(prevPeakIdx:currPeakIdx);
                interval = (currPeakIdx - prevPeakIdx) * tree.scanTime/60; 
            end
            
            %calculate prominance to the left, by searching for first local minimum 
            idx = length(searchVec);
            foundLocalMin = false;
            
            %search backwards in time
            while ~foundLocalMin
                idx = idx - 1;
                if idx < 1
                    %last index, local min is value of earliest time point
                    foundLocalMin = true;
                    minValue = searchVec(1);
                    break
                end

                if searchVec(idx) > searchVec(idx+1)
                    %signal goes up, we have past local minimum
                    foundLocalMin = true;
                    minValue = searchVec(idx+1);
                    break
                end
            end
            prominance = pksTemp(pp) - minValue;
            
            %check if peak is high enough
            if prominance > MinPeakProminenceToLeft
                pkIdx = pkIdx + 1;  
                peaksPerLin(ll) = peaksPerLin(ll) + 1;
                prevPeakIdx = currPeakIdx;
                %store properties
                peakProp(pkIdx).cellNr     = cellNrLin(currPeakIdx);
                peakProp(pkIdx).frame      = currPeakIdx;
                peakProp(pkIdx).time       = tHour(currPeakIdx);
                peakProp(pkIdx).prominance = prominance;
                peakProp(pkIdx).height     = pksTemp(pp);
                peakProp(pkIdx).interval   = interval;
                
                currPeakX  = [currPeakX;  tHour(currPeakIdx)];
                currPeakXX = [currPeakXX; tHour(currPeakIdx) tHour(currPeakIdx)];
                currPeakY  = [currPeakY;  pksTemp(pp)];
                currPeakYY = [currPeakYY; pksTemp(pp) pksTemp(pp)-prominance];
            end
        end
    end
            
    if strcmp(plotMode,'single')
        clf
        plot(tHour, traitLin,'LineWidth', 2);
        hold on
        if ~isempty(currPeakX)
            plot(currPeakX, 1.02*currPeakY, 'v', 'MarkerSize', 8, 'MarkerFaceColor', rC, 'MarkerEdgeColor',rC)
        end
        xlabel = 'time (hour.)';
        ylabel = trait;
        title(sprintf('Lineage nr: %i',ll))
        waitforbuttonpress
    elseif strcmp(plotMode,'singlepeak') 
        if ~isempty(currPeakX)
            clf
            plot(tHour, traitLin, 'LineWidth', 2);
            hold on
            plot(currPeakX, 1.02*currPeakY, 'v', 'MarkerSize', 8, 'MarkerFaceColor', rC, 'MarkerEdgeColor',rC)
            plot(currPeakXX', currPeakYY', '-', 'LineWidth', 1.5, 'Color', rC)
            xlabel = 'time (hour.)';
            ylabel = trait;
            title(sprintf('Lineage nr: %i',ll))
            disp(currPeakX)
            disp(currPeakY)
            waitforbuttonpress           
        end
    end
end


%remove duplicate peaks peaks
if pkIdx>0
    cleanUpDone = false;
    peakPropAll = peakProp;
    cleanIdx = 1;

    while ~cleanUpDone
        cellNrVec  = [peakProp.cellNr];
        frameNrVec = [peakProp.frame];

        currCellNr = peakProp(cleanIdx).cellNr;
        currFrameNr = peakProp(cleanIdx).frame;

        duplicates = (cellNrVec==currCellNr) & (frameNrVec==currFrameNr);
        duplicates(cleanIdx) = 0;

        peakProp = peakProp(~duplicates);

        cleanIdx = cleanIdx+1;

        if cleanIdx > length(peakProp)
            cleanUpDone = true;
        end
    end
    
    numPeak = length(peakProp);
    %report pulse statistics
    Table = struct2table(peakProp);
    writetable(Table,[mainFolder, tree.colonyName, '_pulseData.xlsx'])

else
    %store properties
    fprintf('Colony %s has no peaks\n',tree.colonyName)
    numPeak = 0;
end

%%
totLinTime = sum(~isnan(tree.cellNr(:))) * tree.scanTime / 60;
%calc average pulse frequency
pulseFreqPerHour = numPeak / totLinTime;
%calc pulse frequency per lineage
pulseFreqPerCell = numPeak / numSchnitz;


output = struct();
output.colonyName       = settings.expName;
output.numPulses        = numPeak;
output.pulseFreqPerHour = pulseFreqPerHour;
output.pulseFreqPerCell = pulseFreqPerCell;
output.maxCellNr        = sum(~isnan(tree.cellNr(end,:)));
output.totalCellNr      = numSchnitz;
output.lengthInHours    = tHour(end);
output.totalLineageTime = totLinTime;


%plot dynamics
if strcmp(plotMode,'overview')
    clf
    ax = axes();
    plotTreeDynamicsPeakFinder(tree, trait, ax)
    pulseX = [peakProp.time];
    pulseY = [peakProp.height];
    plot(pulseX, 1.02*pulseY, 'v', 'MarkerSize', 8, 'MarkerFaceColor',rC, 'MarkerEdgeColor',rC)
    title(settings.expName)
end
