# Supplementary material for: Frequency modulation of a bacterial quorum sensing response
Source: Nat Commun. 2022 May 19;13:2772. doi: 10.1038/s41467-022-30307-6 (PMC9120067; doi:10.1038/s41467-022-30307-6)
Supplement: Supplementary file 5 — Supplementary Data_Custom code [file 41467_2022_30307_MOESM5_ESM.zip › Supplementary Data_Custom code/Supplementary Data_Custom code/plotTreeDynamicsPeakFinder.m]

function plotTreeDynamicsPeakFinder(tree, trait, plotAxis)
%this function adds last point of mother's phenotype to that of daughter

traitMatrix = tree.(trait);
extendedMatrix = treeAddMotherToDaughterPF(tree, trait);
meanTrait = nanmean(traitMatrix,2);
hold(plotAxis,'on')


plot(plotAxis, tree.tMinutes/60, extendedMatrix, 'LineWidth', 0.5);
plot(plotAxis, tree.tMinutes/60, meanTrait, 'LineWidth', 2, 'Color', 'k');
plotAxis.XLabel.String = 'time (hour.)';
plotAxis.YLabel.String = trait;


    
