# Supplementary material for: Frequency modulation of a bacterial quorum sensing response
Source: Nat Commun. 2022 May 19;13:2772. doi: 10.1038/s41467-022-30307-6 (PMC9120067; doi:10.1038/s41467-022-30307-6)
Supplement: Supplementary file 5 — Supplementary Data_Custom code [file 41467_2022_30307_MOESM5_ESM.zip › Supplementary Data_Custom code/Supplementary Data_Custom code/treeAddMotherToDaughterPF.m]

function extendedMatrix = treeAddMotherToDaughterPF(tree, trait)
%this function adds last point of mother's phenotype to that of daughter

standardTreeNum = tree.cellNr;
standardTreeNum = nanmean(standardTreeNum,1); %standardTreeNr of all cells
colNr = 1:length(standardTreeNum);
timeMatriceIn = tree.(trait);

extendedMatrix = timeMatriceIn;

for i = 1:length(standardTreeNum)
    
    %% find standard tree numbers of all cells
    %current generation
    CellNr = standardTreeNum(i);
    CellCol = i;
    [~, birthRow] = min(tree.frameNr(:,i));
    
    %generation -1
    ParNr = floor(CellNr/2);
    ParCol = colNr(standardTreeNum==ParNr);
    
    if birthRow > 1
        parrentProperty = timeMatriceIn(birthRow-1, ParCol);
        %assign data to extended time matrix
        extendedMatrix(birthRow-1, CellCol) = parrentProperty;
    end
end
    
