# Supplementary material for: Frequency modulation of a bacterial quorum sensing response
Source: Nat Commun. 2022 May 19;13:2772. doi: 10.1038/s41467-022-30307-6 (PMC9120067; doi:10.1038/s41467-022-30307-6)
Supplement: Supplementary file 5 — Supplementary Data_Custom code [file 41467_2022_30307_MOESM5_ESM.zip › Supplementary Data_Custom code/Supplementary Data_Custom code/treeExtendFullLineages.m]

function [lineageTraitMat,lineageCellNrMat] = treeExtendFullLineages(tree, trait)
%this function returns tree structure of full lineages: all branches at final time in tree are
%traced back to first cell

global cellNrMat traitMat traitMatExt cellNrMatExt


%get data
cellNrMat = tree.cellNr;
traitMat = tree.(trait);

%select cells that are present at end
finalCells = ~isnan(tree.cellNr(end,:));
traitMatExt = traitMat(:, finalCells);
cellNrMatExt = cellNrMat(:, finalCells);
numFinal = sum(finalCells);

for i = 1:numFinal
    %recursively add data from previous generations
  addMother(i);
end
   
%assign output
lineageTraitMat = traitMatExt;
lineageCellNrMat = cellNrMatExt;

end

function addMother(colIdx)
    global cellNrMat traitMat traitMatExt cellNrMatExt

    %current generation
    CellNr = min(cellNrMatExt(:, colIdx));

    %find parent
    cellNrVec = nanmean(cellNrMat,1); %standardTreeNr of all cells
    colNr = 1:length(cellNrVec);
    ParNr = floor(CellNr/2);
    ParCol = colNr(cellNrVec==ParNr);
    
    if ~isempty(ParCol)
        parrentTrait = traitMat(:, ParCol);
        parrentCelNr = cellNrMat(:, ParCol);
        parrentFrames = ~isnan(parrentCelNr);
        %assign data to extended time matrix
        traitMatExt(parrentFrames, colIdx) = parrentTrait(parrentFrames);
        cellNrMatExt(parrentFrames, colIdx) = parrentCelNr(parrentFrames);
        
        %now add next generation
        addMother(colIdx)
    end
end
