# Supplementary material for: Frequency modulation of a bacterial quorum sensing response
Source: Nat Commun. 2022 May 19;13:2772. doi: 10.1038/s41467-022-30307-6 (PMC9120067; doi:10.1038/s41467-022-30307-6)
Supplement: Supplementary file 7 — Source data [file 41467_2022_30307_MOESM7_ESM.xlsx]

## Sheet: Fig. 1b
Fig. 1b.
Mean fluorescence intensities per cell. Empty rows indicate beginning of a new colony
wt			expR-
mCerulean	mCherry		mCerulean	mCherry
2292.89	1742.9		180.139	3307.33
1020.97	2084.86		161.969	1558.72
2078.83	2048.99		99.9544	766.974
280.639	1033.4		166.391	1331.67
260.642	1270.92		1491.19	3837.37
332.291	957.18		1785.98	3360.2
224.719	1314.6		223.987	3200.22
266.82	394.105		1181.97	377.093
2031.99	335.017		291.866	361.303
222.571	339.292		176.956	891.777
214.653	686.359		146.387	1538.72
4640.28	357.408		262.621	361.749
921.544	2298.16		144.76	607.525
2623.27	285.397		170.2	1020.41
6473.88	2927.07		178.681	1183.69
363.72	3540.75		152.422	727.544
464.115	927.703		119.723	246.745
535.025	4015.67		199.259	880.298
437.436	3389.41		182.899	818.153
1101.79	316.244		200.388	852.428
3431.35	829.956		285.231	257.713
365.743	2428.54		189.322	649.081
1997.7	1453		186.567	1023.89
1110.56	397.216		256.833	336.546
4486.15	9224.94		116.013	798.727
1883.85	1105.83		160.76	759.222
4338.07	3817.77		566.989	581.507
319.277	818.973		148.839	341.482
417.116	1107.6		205.154	899.799
512.956	3713.4		178.687	1039.73
1925.98	1776.06		162.492	848.114
2648.06	1059.54		176.096	360.994
2134.02	5239		94.8737	817.671
7689.88	3970.75		2449.47	881.057
1231.16	858.427		169.016	311.806
910.528	1210.05		234.626	759.381
1558.67	4085.62		247.156	861.326
4001.03	6527.23		152.577	1074.8
436.43	2647.29		135.965	382.319
2926.23	3435.97		84.4672	244.147
567.281	607.757		4193.47	334.785
2854.79	919.763		2186.84	312.332
2290.81	547.844		534.116	532.529
1563.4	5685.06		160.075	329.923
1165.72	527.535		4107.46	316.761
300.574	769.513		190.817	337.549
706.581	986.823		141.99	787.421
418.115	1738.93		141.442	202.053
1783.68	4219.98		204.499	336.201
2956.59	4979.54		3952.76	329.217
4446.8	4411.14		114.226	722.073
1337.87	2055.64		199.178	239.082
422.871	562.152		146.824	229.44
876.507	1341.18		2511.79	797.092
428.55	877.447		226.865	772.67
436.324	493.087		211.502	246.55
1221.39	541.65		644.026	604.548
813.195	2164.77		2087.75	301.743
1302.95	1745.54		181.146	329.29
1051.49	5256.69		221.251	338.273
534.562	892.678		4106.33	311.154
511.997	3466.24		146.66	536.012
4185.18	2352.37		137.874	246.439
932.542	4212.44		123.376	871.687
665.132	3545.77		163.673	333.942
421.921	1615.72		464.692	204.726
372.538	5071.56		415.368	377.415
708.987	1582.8		823.646	372.97
3754.43	6944.15		223.271	299.228
1143.78	1833.09		214.698	655.371
1372.97	6839.88		163.472	286.746
2646.09	1296.46		125.533	393.875
422.177	573.456		129.738	384.16
3579.73	3674.35		235.86	247.712
1303.45	1601.78		187.779	252.026
4269.14	1486.08		695.493	691.75
4304.28	2372.36		207.947	301.253
1897.03	1346.59		145.937	788.904
1208.09	4446.14		982.898	9795.64
522.178	850.681		195.927	825.997
915.696	3240.76		185.267	162.712
790.768	6672.44		119.262	187.298
5062.6	2525.79		178.365	267.856
425.879	4880.42		216.694	307.179
700.587	2408.96		198.776	309.07
2197.34	7942.05		825.916	279.317
502.825	4646.91		282.093	206.187
1632.73	2192.5		196.995	670.213
818.824	5422.01		233.441	836.056
1360.44	1461.61		225.48	240.77
2877.47	637.476		196.628	284.738
418.819	1137.12		184.475	784.772
2026.23	1546.32		847.676	8828.68
1641.71	10551.4		285.24	294.823
2693.22	1016.07		165.011	311.829
6035.24	4621.01		162.613	2848.19
3573.32	3857.73		913.8	317.482
298.013	7615.93		3474.56	326.479
413.417	426.008		896.552	295.757
1965.4	1203.66		153.308	228.043
4131.7	1890.72		740.333	127.793
1717.31	9470.21		212.139	597.105
1462.91	774.296		232.117	209.686
4703.7	2916		224.212	699.359
655.249	587.251		1253.47	8706.19
762.778	3563.36		116.832	284.141
3190.16	1307.4		170.485	697.96
2840.8	3074.61		275.981	242.485
2729.78	898.794		182.221	225.796
3305.1	2826.17		197.201	253.602
1284.14	787.535		178.243	684.418
851.546	3896.24		195.13	2691.43
6610.99	298.954		177.731	370.68
845.919	317.317		147.363	366.635
2172.02	2472.61		274.352	293.668
2568.86	980.178		178.5	671.492
3003.28	1424.89		160.608	2822.03
1770.74	671.003		323.123	314.367
378.622	2697.48		209.43	531.675
2045.13	2836.33		184.785	938.858
2356.48	935.66		152.222	386.265
848.922	3385.65		199.157	259.113
3926.72	2843.52		152.358	97.5428
2579.75	610.24		195.513	2413.42
2198.14	981.639		739.073	258.998
387.898	599.14		169.846	612.509
1125.38	453.482		172.953	584.469
529.907	482.448		178.537	3433.61
2913.77	2159.97		200.495	383.041
2223.33	2962.78		178.564	699.157
728.272	4292.13		151.17	752.686
201.167	2551.75		117.237	366.616
629.602	2513.95		107.127	377.076
350.827	822.573		410.055	339.913
445.477	2873.45		165.104	639.026
346.427	518.882		116.793	722.939
1660.01	2664.8		214.663	291.444
2606.69	2163.2		165.196	243.304
2395.09	2871.78		167.441	505.217
2293.84	943.622		226.184	294.348
479.758	961.187		142.165	3595.58
1006.61	483.2		106.155	434.117
455.055	658.18		158.813	644.533
483.635	4444.72		148.184	268.886
1593.67	2250.46		149.177	276.701
1248.25	401.87		144.556	388.923
1843.94	1215.4		124.976	666.629
370.462	352.885		126.006	308.583
652.992	3600.8		161.641	301.038
272.05	3872.25		168.351	366.582
1273.92	1845.87		165.418	338.674
368.411	549.884		170.607	454.074
642.62	429.358		149.824	242.881
2619.16	1914.1		168.327	265.993
1288.09	3039.03		139.59	336.635
398.441	3096.59		193.508	253.276
1920.03	14990.6		156.867	233.421
1340.65	1297.39		119.06	659.289
1148.62	508.487		148.836	281.391
338.294	506.589		145.869	331.91
998.787	4107.8		94.4074	247.505
2089.63	4900.21		182.787	221.403
316.52	3098.92		140.407	216.387
1500.29	13744.4		204.807	202.331
2160.85	5685.72		173.966	242.142
1254.52	2964.43		172.127	242.204
424.478	3023.64		142.876	279.038
422.752	1857.43		217.491	294.283
1795.9	3800.66		122.875	158.958
1772.96	1979.57		112.557	314.239
321.636	545.632		150.415	276.099
417.909	2860.67		90.1309	338.292
1218.14	1903.22		466.484	256.48
1174.17	3757.22		162.529	273.971
257.751	2503.43		148.232	273.583
831.992	3269.17		540.719	772.524
1183.14	337.836		181.125	268.908
169.911	2359.04
3194.4	2236.76		143.012	250.537
1762.43	3057.25		141.56	244.956
1805.99	3982.11		145.498	265.179
2134.24	5327.04		226.515	217.142
920.919	5188.76		150.291	263.867
1670.88	2254.02		147.469	261.783
1439.69	6421.89		1591.47	391.507
1397.53	3162.58		242.177	3506.3
1496.25	1991.87		1160.34	258.514
275.867	2526.76		157.033	350.979
1039.78	1763.22		166.263	260.463
863.685	2302.97		139.859	237.002
767.66	1984.45		293.359	421.384
1899.94	4899.6		135.51	286.901
1448.57	6396.84		148.508	183.399
1302.63	2723.69		205.41	400.1
1052.05	2316.17		1593.58	484.271
1450.67	7104.66		94.1684	410.796
695.475	3577.26		186.56	290.612
326.08	1304.77		66.7896	213.373
415.654	3516.48		1357.64	245.105
358.077	1086.5		127.946	206.813
291.906	1861.49		118.49	261.866
1962.5	5541.5		203.719	303.985
1261.4	2580.69		83.6322	197.711
297.394	972.112		111.338	3480.11
351.52	1910.01		131.559	286.234
339.519	824.297		766.361	522.308
787.703	3739.58		131.812	354.817
4120.27	3010.94		268.819	396.409
			155.155	393.961
1144.87	4993.25		233.756	427.97
1837.72	11027.3		184.912	385.13
1857.88	11196		177.142	333.825
2464.48	1645.13		155.312	271.343
538.935	10325.9		232.797	326.552
953.829	428.759		163.6	236.639
2624.69	1657.77		139.375	239.384
4205.38	11411.6		210.904	437.647
3182.43	375.276		201.753	351.975
1766.38	7627.61		89.2669	236.494
7009.31	2129.75		126.687	649.261
715.181	1512.69		101.597	441.677
759.406	2556.47		131.517	284.668
821.576	4658.53		249.95	346.863
762.667	2888.35		145.936	277.203
915.323	4785.05		118.51	324.336
4576.61	10904.7		153.635	247.065
1396.37	1683.74		185.344	228.855
4088.47	6886.88		134.289	276.127
1269.07	1617.23		162.671	263.322
584.294	834.073		146.524	251.913
4014.6	3792.17		-20.5736	234.134
8228.75	2336.23		253.12	330.705
4439.24	2135.83		181.166	2729.16
850.505	4695.61		123.764	502.487
824.111	1403.42		130.597	231.04
4191.66	4664.12		98.6733	342.454
814.655	1507.04		161.382	493.079
1236.61	6934.34		165.601	248.616
4065.88	3789.94		165.302	290.799
1544.83	2849.94		196.265	298.826
761.799	796.765		152.342	227.08
999.351	1520.61		91.0018	311.171
2622.17	2937.55		126.851	297.86
2386.59	1172.68		137.431	223.269
6301.94	5486.72		152.297	384.813
6714.32	6017.62		160.132	250.568
4168.33	5833.11		216.209	185.49
1020.91	5895.79		236.137	324.23
1151.42	5718.18		101.804	264.444
2198.91	3484.71		130.539	522.114
1368.03	10699.8		120.608	331.778
3320.66	7821.29		159.078	230.221
1030.52	610.581		139.282	291.684
1138.67	1265.18		91.8212	156.265
2370.5	4694.11		109.956	292.626
924.49	866.671		135.765	287.279
416.455	5319.74		201.881	253.258
1050.13	4162.41		144.108	285.751
2057.77	3457.45		436.977	142.972
1422.06	11220.6		169.395	459.906
1672.56	2116.01		153.847	271.343
494.497	2566.73		108.008	337.325
1224.8	1323.38		104.537	283.669
2596.52	3404.12		182.426	980.167
490.514	2691.95		142.266	243.821
1710.6	3871.02		93.9575	278.79
1195.59	4204.02		185.401	606.469
2295.75	1820.64		125.487	213.143
3126.11	1234.76		215.973	375.81
358.825	5814.09		132.742	307.402
3284.51	2943.14		172.05	289.056
2518.93	2569.81		951.125	274.93
2127.22	3081.79		156.47	260.228
2959.39	1290.82		463.765	258.108
1842.98	2704.35		142.989	192.973
4315.82	555.134		175.254	289.292
1501.81	6442.56		137.915	300.685
2336.57	1458.57		148.77	341.506
2239.82	2054.26		124.965	250.716
1844.8	9286.08		401.823	282.376
2996.56	651.597		164.074	1174.39
2529.32	3543.12		858.995	254.982
3380.31	4111.8		132.073	303.311
1215.24	1166.36		224.36	304.46
3896.61	4192.88		481.617	307.791
2321.92	1649.48		129.385	263.873
3383.02	1404.36		116.853	665.793
1668.91	2750.94		126.144	314.53
1668.93	8382.76		137.027	242.232
2789.23	2950.72		190.282	314.533
2615.16	2403.1		133.741	1646.47
997.196	1442.21		164.758	236.588
1652.25	4762.15		139.912	276.307
1257.92	3966.08		232.579	217.109
3603.9	1477.36		168.223	225.832
3234.28	4361.53		157.803	260.774
351.026	741.378		150.873	294.641
4170.3	6501.74		161.248	917.045
285.719	4150.72		165.086	384.058
1171.16	2121.68		158.674	251.185
2695.41	1437.19		127.471	705.536
1005.4	5641.4		214.14	288.919
1222.6	2404.75		1573.5	205.455
723.981	3290.89		197.283	282.106
4368.47	6637.57		159.584	358.206
1423.48	2831.33		194.162	227.294
585.704	3043.71		252.322	420.114
853.714	1328.63		221.605	439.374
1775.6	5868.51		258.665	270.196
1948.52	12770.4		144.392	216.538
320.621	798.353
1356.79	1195.67		99.6119	305.509
1118.3	7602.41		89.5212	263.793
559.41	3807.1		119.779	379.775
2191.82	9996.69		118.791	777.377
531.658	3217.25		122.799	932.801
1705.42	782.084		252.529	794.31
2172.45	4006.92		91.7322	310.711
1249.26	2315.01		98.912	870.087
3135.41	5676.51		160.595	291.831
1284.01	858.691		147.795	888.71
5794.17	2622.81		287.321	424.151
7157.54	15945.6		90.7001	482.915
2677.34	1114.99		464.915	896.9
543.805	1099.18		195.915	399.033
3110.26	12677.2		90.514	3866.03
2384.94	4393.04		104.783	380.836
606.355	1947.37		329.107	818.019
893.336	2955.4		126.383	823.41
421.213	611.457		143.764	417.388
2663.25	9506.4		95.0428	2737.62
563.239	1781.08		83.5651	3201.57
4240.15	5003.83		183.585	390.445
1259.4	9585.11		156.301	261.147
1260.69	10200		330.163	387.242
2294.71	2565.11		179.561	320.623
700.64	2448.37		142.056	485.707
1940.02	6665.72		1121.94	333.041
502.435	1095.97		2146.48	491.266
3592.14	1414.02		130.239	828.579
2254.61	2258.18		100.769	3336.56
6380.38	14092.1		137.653	237.507
866.993	2964.74		97.6833	306.282
367.915	7127.13		144.249	252.123
2670.49	5169.3		272.871	301.766
1981.52	474.535		187.569	2733.29
465.585	1778		114.445	282.132
431.37	3478.67		114.173	763.519
745.625	6009.47		127.325	380.308
4295.54	5213.29		126.289	302.193
2055.23	4023.32		126.006	299.408
523.525	1059.84		171.991	172.832
364.844	5625.83		135.494	297.956
1049.89	1541.28		340.985	419.452
2606.51	3046.73		194.654	3256.05
3449.18	6061.03		1095.15	378.305
644.055	4848.85		154.971	394.598
965.756	3309.62		153.017	668.336
804.986	6864.34		282.423	366.811
2389.47	387.486		968.679	287.333
2476.31	4573.78		280.45	726.405
452.356	3434.15		141.757	382.279
422.861	5388.38		112.956	255.754
2055.02	3563.36		132.466	252.675
2264.77	3562.6		124.537	820.131
3475.09	15255.8		1020.47	198.681
351.525	12375.3		279.617	400.084
4605.98	966.38		1072.3	286.61
504.549	924.723		273.659	1437.09
2078.27	2782.8		278.994	377.896
324.521	739.355		151.846	218.718
3430.44	5223.11		141.884	285.129
645.67	482.423		113.237	338.974
1295.81	1075.25		127.268	283.571
418.865	5558.03		287.47	1442.65
2093.82	5174.01		151.795	264.566
623.201	2246.17		78.491	299.19
816.255	1071.54		164.795	737.443
2150.2	4344.61		163.085	295.304
2870.13	14592.6		384.373	890.698
604.426	2511.72		159.642	346.517
2005.62	5807.88		167.231	259.735
1140.1	1924.16		292.112	445.664
1688.84	6435.16		118.718	238.562
674.564	617.281		109.296	197.888
1164.21	819.581		119.042	176.881
710.364	3777.13		106.785	262.229
1184.67	964.792		177.949	225.289
2680.19	6797.2		226.538	455.45
3180.19	6536.01		142.607	247.386
3540.09	475.872		135.719	3505.04
1791.79	6879.91		123.705	313.029
881.666	501.675		151.186	265.671
362.943	11603.9		107.108	329.403
			131.044	216.375
424.176	1725.19		137.913	1156.58
283.979	4453.83		111.683	786.384
1140.46	1925.38		416.145	290.361
467.996	675		165.582	364.949
1737.5	1637.76		126.062	995.099
1135.63	1889.47		167.916	291.891
760.815	1361.49		107.705	181.468
639.274	1527.36		175.705	278.701
146.609	2376.74		413.207	488.057
766.741	2026.55		98.5623	310.522
1192.54	657.139		122.468	245.678
488.651	929.421		132.939	245.543
1135.92	729.451		170.725	248.941
590.081	1658.05		1318.19	428.25
1302.08	2948.04		82.8935	252.787
1517.88	1304.12		136.556	177.742
1136.3	399.115		366.62	534.94
672.519	4986.48		120.293	217.304
295.465	507.988		102.857	4375.65
1727.32	1681.63		207.748	340.437
478.113	2068.63		137.052	238.321
143.553	1720.77		132.165	9326.36
177.874	1647.93		126.035	301.345
223.627	5132.94		185.204	493.514
433.809	2900.63		110.132	282.014
898.62	980.052		165.275	233.507
822.212	5397.93		159.519	360.894
747.927	1560.46		242.518	362.529
742.217	1048.27		200.586	325.946
223.914	400.332		113.139	644.441
1029.37	787.811		38.2429	574.367
235.848	1800.32		143.513	292.896
287.651	1448.52		190.165	172.324
3597.98	3586.08		282.596	1999.23
491.339	2200.13		135.111	221.312
331.858	736.292		147.906	416.895
746.358	914.102		143.529	353.911
272.351	2012.95		131.819	348.647
951.888	375.239		148.299	452.641
358.165	768.07		128.339	427.262
686.25	4122.64		197.096	273.512
823.739	2648.29		135.618	696.644
116.88	597.123		188.445	1872.59
276.535	334.827		105.071	175.975
3114.33	6845.76		145.337	4753.07
315.138	1605.57		133.051	345.479
449.506	4311.13		111.814	383.515
1962.64	9883.91		173.83	222.943
285.232	408.103		153.638	373.096
1972.65	750.515		131.655	334.657
606.809	4159.94		117.875	271.739
263.441	4190.24		218.797	344.495
240.155	1847.98		160.727	410.107
431.552	3912.63		130.57	239.226
254.882	1128.56		123.47	246.522
1586.68	453.862		153.751	578.95
906.617	1417.97		167.703	759.953
1458.55	2097.79		259.166	1766.69
552.017	6616.55		157.137	359.467
2879.13	685.125		140.746	321.646
1502.35	3131.62		121.528	376.84
927.074	2762.87		98.8992	312.883
197.101	702.787		203.443	627.532
322.471	570.84		1449.89	313.075
1063.6	948.341		140.254	679.162
284.521	494.334		157.658	463.912
631.851	2468.36		148.499	333.087
2410.38	9170.85		162.386	736.107
3253	5229.52		145.237	320.744
711.254	6225.35		133.638	305.142
207.853	461.882		153.349	279.643
683.969	6523.69		454.295	275.325
423.811	501.655		137.603	426.344
227.383	396.026		268.674	1551.28
177.478	412.284		156.428	399.802
400.216	1514.61		233.277	507.75
882.952	558.807		133.976	272.844
5006.64	686.863		112.938	317.791
2016.09	2346.87		226.321	604.777
1716.93	1494.31		1832.3	332.591
1540.17	3118.58		129.51	408.775
2790.89	516.588		1605.78	260.543
350.862	359.244		149.104	420.022
1900.55	1180.7		440.049	360.53
459.064	459.593		1509.77	324.842
250.186	543.33		160.861	305.599
405.238	496.788		195.069	361.65
273.15	295.22		362.404	376.916
471.2	5766.78		185.541	411.856
267.242	406.022		179.446	373.713
256.622	517.324		1396.29	302.533
612.303	1770.22		156.495	485.637
321.71	261.419		194.663	329.07
904.492	318.774		124.256	395.045
259.225	10997.8		155.875	367.232
525.296	6790.46		149.188	315.611
199.621	350.831		154.114	308.576
363.047	466.483		1217.46	276.128
229.892	1763.36		196.787	286.507
1390.31	472.98		1948.45	391.353
1528.03	1322.68		181.126	314.211
311.571	2014.05		2171.46	439.018
1108.81	291.753		155.935	398.186
1184.93	571.283		160.588	376.577
762.712	1027.18		299.434	423.854
433.42	460.313		439.282	414.939
310.696	461.185		2062.61	511.971
3261.17	12322.9		428.104	494.607
507.43	1446.04		112.313	3094.74
3067.59	12231.4		120.916	402.712
275.887	13385.6
307.877	2295.73		192.381	445.819
1592.97	393.876		1840.42	435.937
247.669	391.386		169.032	2863.88
1159.82	1007.7		153.439	375.878
253.035	9794.83		146.672	332.305
1171.27	1347.66		192.341	433.101
3767.9	7173.6		260.827	272.461
2224.23	10376.5		202.143	649.001
3861.85	6675.47		248.712	2803.79
1135.84	2632.47		184.523	354.645
5713.67	2072.88		1980.76	416.33
628.791	1005.2		156.583	477.516
250.903	380.38		167.946	497.516
1080.75	335.22		1233.6	1538.64
480.612	1719.25		4928.02	1370.42
445.697	1649.17		172.073	398.033
371.298	1479.97		133.039	430.449
1511.53	451.72		230.754	440.478
3207.57	9098.36		171.867	651.28
393.839	372.756		151.592	501.15
967.048	1271.1		185.32	620.108
1108.88	981.022		151.051	526.268
1095.07	1390.83		337.652	585.861
252	12539.5		1340.36	1523.23
466.209	1512.28		237.072	408.294
5489.36	1995.66		186.466	574.62
570.093	587.667		239.482	374.713
230.967	2000.66		320.976	1595.17
227.525	516.544		146.727	379.125
1446.37	383.09		214.506	705.144
303.296	430.423		174.504	371.65
328.094	1368.55		168.452	463.735
234.172	447.435		232.296	407.502
479.033	1125.2		173.733	622.903
433.392	1024.91		155.361	518.971
1046.74	1417.42		262.353	435.233
349.396	1161.45		206.497	1125.83
901.769	1215.83		164.18	436.244
1857.32	1079.77		5612.25	1707.56
982.774	4932.77		168.859	368.301
375.877	492.419		130.808	388.717
451.507	701.591		305.613	625.759
669.336	4354.11		232.971	385.845
211.06	588.336		159.421	515.466
1127.06	498.979		178.712	436.634
221.48	438.373		420.189	520.686
174.911	440.834		159.048	581.206
2306.59	629.583		229.93	505.619
154.816	2449.65		171.82	582.651
937.413	1430.91		864.223	631.904
327.675	443.371		336.967	445.734
442.496	460.675		325.926	1306.77
362.775	7297.56		213.24	558.731
982.614	434		149.668	455.328
213.051	571.605		527.369	610.951
182.545	6613.04		207.374	4223.93
2241.29	501.297		257.227	1419.62
304.881	342.466		193.629	460.223
313.554	1632.66		189.655	3593.07
4134.99	842.781		291.378	1355.31
308.676	1167.75		182.106	471.048
182.821	569.132		639.829	428.464
148.063	6307.98		929.657	674.064
3582.9	709.334		167.552	418.194
269.212	359.177		179.975	607.209
281.822	507.28		171.61	504.462
442.528	415.788		182.827	395.176
181.628	1750.43		130.2	1095.1
194.182	503.981		192.41	690.974
1208.51	441.371		4492.14	1290.13
1119.56	495.423		1124.64	7334.51
512.521	398.663		144.051	524.258
180.193	689.991		125.86	5397.4
194.447	431.049		1065.53	469.495
411.878	1224.25		205.918	564.272
214.661	2189.49		189.227	603.816
357.242	252.075		204.192	449.46
178.457	368.324		185.937	378.73
			164.339	4743.82
1584.83	3115.03		267.845	2314.12
1688.43	1680.39		133.252	416.306
1616.81	3304.27		151.152	406.567
1656.73	4622.42		247.075	543.949
4177.47	6495.67		612.152	341.101
6509.18	7779.61		216.092	740.887
3887.08	3915.76		161.337	889.728
783.961	7214.53		118.603	1140.15
1240.07	853.12		142.514	619.396
3898.84	10998.2		165.016	446.171
5244.08	7348.44		150.588	331.699
6639.84	1714		189.217	4446.78
677.671	481.594		126.07	4190.91
911.449	1897.52		204.483	501.027
3372.05	3791.48		227.214	1242.33
2444.76	5453.91		194.978	721.871
1747.58	7310.51		149.128	665.412
3706.59	2455.36		226.433	424.565
3132.28	2783.71		1304.69	476.884
1075.51	554.946		137.925	619.122
396.596	339.79		157.259	451.579
5556.83	5574.08		251.818	387.618
7824.06	1826.62		1041	780.786
4103.98	7779.88		193.616	1184.7
1694.54	2989.79		212.427	576.439
6280.04	1083.09		560.765	621.243
1365.65	1566.08		775.371	545.889
2687.88	5647.15		165.98	368.566
3583.42	2616.37		83.3609	1120.63
1500.87	1454.04		243.077	800.397
1911.04	12780.4		137.544	477.439
3865.53	4407.25		190.646	720.664
1327.89	2346.65		174.732	640.965
1485.79	5884.43		131.114	491.815
4899.65	5585.2		1051.9	678.627
2038.73	2932.57		194.663	721.396
2173.55	6540.94		690.879	425.938
1933.93	3050.92		246.473	594.531
2725.99	2359.01		137.68	638.857
995.089	2003.96		123.803	661.862
1103.07	3915.27		139.025	432.615
4270.3	6134.94		148.072	525.608
2981.62	9745.31		206.056	666.819
3713.74	8447.4		135.472	673.803
3105.1	3885.09		482.142	285.881
4927.99	772.786		592.531	2415.92
2598.6	6279.68		238.603	475.513
3747.81	1403.86		241.455	699.444
1747.8	962.168		175.98	533.313
1563.11	2432.22		522.732	435.069
7333.6	9460.94		159.501	515.043
5244.11	689.453		1483.1	612.714
3360.92	2775.27		126.713	366.893
3593.17	2876.22		155.376	849.388
2651.02	3660.58		1399.59	646.591
2670.28	492.788		183.676	1047.87
2524.81	4530.96		149.236	461.414
701.074	866.241		137.306	506.751
2351.72	1206.52		152.544	438.898
1745.31	2145.8		149.846	548.268
7894.64	8592.87		110.027	516.552
5238.7	8127.63		181.935	540.77
1939.52	610.671
1471.67	532.774		91.9646	348.148
4769.42	12758.9		148.794	411.629
2024.51	1406.08		146.663	513.076
2840.95	1107.12		162.249	510.465
1013.13	343.377		138.78	384.89
4940.06	4896.46		96.8531	366.088
3677.59	5064.78		169.446	363.284
2938.52	3392.7		125.511	435.327
603.191	5871.04		152.676	423.761
2743.63	597.3		154.95	595.27
7509.23	10570.3		114.102	557.634
864.457	4409.21		130.39	319.627
5133.12	8654.19		154.999	687.548
1662.08	1103.34		55.826	469.234
7254.9	3449.43		139.499	349.751
6457.7	3646.99		93.3107	348.019
1225.79	444.982		100.359	420.254
6027.55	5684.29		122.097	356.46
4667.35	4090.99		140.317	378.584
2130.28	3161.61		156.088	334.312
2010.41	2876.27		152.044	370.369
7624.29	3363.75		110.166	736.26
7176.87	4242.95		99.2997	366.766
5443.02	6040.99		92.3117	458.794
1491.18	3297.79		130.961	345.566
731.676	3186.08		121.939	310.229
711.453	5320.01		152.538	415.155
5177.05	4417.78		160.533	474.855
880.588	1354.02		132.281	314.652
5223.41	2617.5		130.4	543.785
505.633	5711.35		137.862	396.421
887.045	6396.29		216.752	350.518
1549.43	3384.27		147.216	324.133
1054.72	4661.64		218.742	501.02
2036.9	2908.78		172.629	419.179
1094.72	1089.05		167.078	351.863
2934.89	3435.37		177.095	371.731
2766.03	1821.58		178.009	654.408
995.483	1498.68		329.618	367.409
3576.48	4279.26		129.395	413.421
1857.5	1702.49		147.168	315.97
2087.65	9124.38		47.8099	753.536
2341.95	6686.25		275.341	343.187
640.721	5376.76		143.15	509.176
3459.07	4782.49		320.712	351.628
5516.03	8724.11		120.299	226.895
3436.9	9832.2		1050.4	334.166
2237.03	1960.34		144.439	328.039
1941.86	5407.26		120.882	346.858
1978.56	1144.83		175.527	369.755
943.514	1396.24		86.854	325.214
			141.694	795.992
2275.01	7229.1		115.276	548.061
916.786	1474.79		442.782	2113.47
2215.78	6281.74		124.948	376.329
463.151	18200.4		1084.71	372.148
706.906	659.97		129.228	330.534
1535.52	3381.81		150.948	1942.55
601.623	10923.5		309.711	355.525
1472.02	1931.77		179.464	435.353
1814.74	5396.98		1612.9	457.498
597.019	1708		282.286	2173.76
2120.52	3713.91		476.679	336.68
1239.17	349.128		181.873	407.942
2250.2	19542.9		143.315	471.203
1463.6	1671.31		77.7901	401.175
393.487	11810.9		248.77	401.125
1300.21	1106.21		278.115	377.737
1585.91	638.786		152.908	272.738
1901.56	3918.32		156.943	446.054
707.812	5039.78		98.03	334.775
936.721	2533.5		165.928	376.953
1397.21	1068.53		305.127	399.701
619.464	4799.83		102.951	281.162
4076	797.47		135.395	600.906
961.965	466.581		435.424	446.538
2893.57	3371.18		135.733	1947.74
1130.8	394.103		204.618	501.992
1672.27	2151.6		120.537	428.123
3443.95	1112.37		150.256	1579.65
2368.98	3387.73		388.754	410.678
2002.1	6174.68		1125.6	414.402
861.484	5195.39		176.309	2242.62
1973.37	4905.61		544.631	324.027
1230.25	404.171		384.966	346.776
2086.99	517.675		167.132	484.162
2656.91	661.129		112.299	1624.58
1202.02	1397.92		121.017	645.592
2500.13	3439.41		155.02	407.207
2342.41	557.652		118.765	251.382
2012.85	3244.1		140.682	402.259
645.123	4629.86		172.968	2045.45
1293.6	581.8		131.264	1176.07
3342.35	2203.15		72.1814	366.825
2045.86	587.582		140.709	1631.62
1692.19	772.1		141.57	570.513
1152.36	780.717		396.796	383.741
865.808	5440.47		136.999	303.089
760.86	524.753		120.218	481.561
4572.84	3697.21		392.892	502.271
5130.93	3243.79		143.623	474.499
3106.62	1490.77		149.903	547.567
1318.89	1322.41		122.579	456.033
3768.9	2569.26		156.904	297.878
2307.86	562.739		136.527	453.803
978.155	3242.88		315.86	2773.05
1921.84	5532.21		142.563	369.943
3715.67	2699.51		129.065	389.688
620.428	1294.59		86.8564	363.494
3283.68	4185.21		129.313	426.52
742.941	382.663		102.532	368.948
987.152	5598.01		116.157	344.267
1011.34	4585.39		120.621	279.649
4189.74	1425.6		143.37	3368.19
1037.08	4290.53		142.189	411.62
2899.14	3566.34		166.529	2957.55
987.482	644.792		132.112	320.489
2750.61	1496.63		148.084	362.831
5492.38	1175.98		145.896	426.877
679.269	457.843		74.2939	420.084
1812.71	1115.45		127.882	542.46
3143.59	4470.4		100.658	519.755
3922.75	421.169		104.834	377.521
3704.82	2987.95		70.0142	410.847
597.288	5096.41		92.963	378.448
2568.27	878.535		161.645	410.989
1211.55	1314.88		677.436	335.548
596.248	975.412		194.13	291.228
430.494	726.988
1612.06	2541.3		120.393	401.821
348.075	491.931		114.136	441.722
6423.35	1775.66		173.224	464.631
4331.88	1245.09		170.24	1579.05
955.204	5332.53		116.807	1120.05
915.952	2519.06		136.404	465.512
3424.72	6640.22		159.744	2115.66
3002.71	4254.36		50.9022	370
599.488	5365.18		127.381	379.942
890.493	409.603		115.069	418.254
3195.37	3287.56		373.808	4593.72
3538.63	292.614		114.163	249.896
430.196	4240.17		141.639	363.33
352.804	1567.65		365.427	4628.93
316.686	5710.88		144.176	367.915
3213.69	2439.12		64.6544	317.407
1357.65	1000.87		157.02	337.458
461.741	1713.03		812.015	384.481
2668.53	2260.16		101.055	326.038
3745.43	2750.56		1023.76	310.516
5034.69	465.392		262.295	344.755
569.084	1635.78		169.093	317.834
2384.47	1784.8		400.899	4413.6
2257.21	2265.72		228.064	253.43
5863.54	12046.2		204.179	273.456
565.575	5964.44		110.515	430.351
261.831	454.851		769.524	430.223
660.421	1984.5		362.454	4231.45
5274.63	2530.13		169.68	247.209
2712.6	957.473		168.104	289.77
4156.59	534.039		117.647	394.584
5494.37	3534.23		163.592	345.369
3754.66	9017.26		176.772	295.472
407.542	1765.61		235.841	264.143
1267.41	841.706		1345.02	257.838
599.686	2090.73		180.693	366.591
2252.13	1293.24		221.156	258.722
3025.63	8444.18		297.076	323.35
675.809	11903.9		1086.01	284.681
494.612	6160.63		689.371	416.301
3837.47	1804.89		155.9	381.36
1784.65	3330.58		780.663	426.908
950.58	4465.62		257.263	226.993
3107.67	5279.29		158.155	337.611
			760.513	439.13
2356.79	9922.84		586.739	347.538
1970.45	6677.93		165.001	309.066
1711.46	7374.52		156.186	411.014
2724.56	11507.2		744.402	448.086
2962.29	10371.4		1252.51	225.434
4182	8889.03		369.563	347.259
1896.06	5680.45		145.469	352.014
1648.61	5956.28		380.125	492.711
3909.47	3734.47		147.638	291.624
2200.66	5290.02		302.274	454.585
2362.33	5055.14		694.879	362.943
2165.23	3304.28		148.548	283.506
1655.04	5571.66		152.288	331.407
1762.04	7754.75		180.176	294.886
2728.13	6340.03		390.981	449.535
2761.69	9740.93		104.068	381.402
2818.85	8636.73		295.188	378.859
1466.46	5620.29		339.468	464.929
2753.88	8274.75		117.745	354.226
1511.52	6795.52		148.902	266.614
7286.17	17677.7		337.447	414.836
1454.42	1549.34		135.236	286.841
2057.14	11556.5		185.27	216.375
2031.14	13613.6		148.381	296.53
3460.19	8651.2		187.92	293.571
344.173	587.118		108.876	3227.01
3659.83	1829.93		203.402	368.173
2684.46	8111.39		375.981	219.387
1557.82	1451.94		158.515	298.278
3020.46	1697.11		324.391	405.86
1640.97	1683.13		356.91	414.898
920.491	1775.88		146.423	400.372
2799.63	4394.91		223.624	430.686
684.541	1396.41		106.785	308.109
631.676	492.338		255	336.421
2164.35	1735.86		210.854	187.876
4377.86	5563.8		478.661	433.101
705.841	572.599		159.122	291.02
2511.13	9234.01		351.077	364.811
1845.23	2073.1		140.955	275.191
814.414	1685.36		4423.42	480.68
749.193	1436.25		238.294	797.064
1220.71	3895.37		160.682	275.491
565.625	2837.97		152.924	220.949
626.241	530.059		289.973	454.305
3330.75	9449.11		412.488	428.479
2462.82	8067.16		823.122	556.66
3120.39	2177.37		146.966	201.492
5196.35	8078.4		151.224	290.456
3623.18	6428.18		131.259	327.89
1772.36	2385.39		155.221	555.585
609.042	659.411		179.375	367.686
1362.27	2307.66		204.155	470.662
862.817	4967.6		311.195	343.242
2558.78	5206.95		7805.16	504.994
1465.11	1426.95		217.01	378.306
2964.65	2257.1		165.88	325.608
4365.01	6539.35		231.799	451.927
450.632	3050.79		195.769	359.278
2281.67	6393.43		156.78	273.327
1308.63	1508.3		150.15	371.082
726.895	1220.29		3455.12	662.984
1006.99	1453.61		2523.3	631.814
830.706	1089.31		210.345	339.14
2738.92	4993.62		243.704	522.214
2347.52	5081.47		238.884	288.312
1512.22	3915.85		94.701	364.228
4531.89	1977.08		293.517	362.76
5449.46	4211.27		1212.73	351.213
776.574	5717.17		297.116	310.26
2330.38	4640.8		3894.16	705.9
1871.34	5744.3		2744.35	344.093
737.757	976.478		2612.24	638.779
6075.3	6714.02		414.271	322.057
1298.56	1755.81		3811.74	496.998
3172.34	4579.45		835.824	372.745
5432.36	5041.88		341.428	2312.98
6378.65	4220.95		179.007	413.909
1464.47	3973.5		282.499	367.005
1157.37	4079.35		982.224	881.448
4575.69	4184.04		358.654	2693.83
578.131	4241.43		2766.46	323.557
9821.8	6420.12		149.776	332.947
711.139	4429.66		825.221	337.051
2445.88	5448.81		140.914	321.169
1073.24	5297.7		225.636	375.009
3759.97	2454.43		255.921	335.668
581.568	2370.62
3277.96	2599.43		370.693	10455
1563.76	2293.68		168.068	1175.34
7775.61	8966.75		335.351	661.361
10921.1	9042.85		294.623	429.814
1195.07	3689.17		305.808	11793.6
4255.05	2757.25		153.164	6419.87
1158.76	4310.98		377.318	2395.77
1281.07	5615.68		131.725	617.764
2464.34	2944.94		97.82	889.396
2904.76	4168.62		303.637	1176.29
3923.34	4691.36		315.542	298.991
795.929	2560.57		123.606	1039.04
4150.91	6587.55		134.004	6883.39
3871.7	3295.06		121.09	665.636
1763.71	3245.51		272.768	1604.42
1652.58	3969.59		253.338	1262.22
2789.44	8935.24		280.457	457.781
3515.27	2691.41		346.832	552.961
3886.83	4338.45		311.852	905.361
1340.64	1262.85		151.294	469.216
743.259	7594.05		100.414	356.299
2063.32	4134.53		362.293	1723.3
1521.72	16463.8		89.8603	702.494
2851.88	5988.29		155.578	395.714
2459.06	6986.66		107.621	1044.69
3099.14	3523.97		556.309	232.427
3760.15	10711.9		149.7	541.436
3276.28	1424.35		294.637	1206.35
807.496	9084.96		487.746	871.162
1471.34	4336.92		146.922	467.579
946.379	6633.94		87.6866	419.106
3210.14	5466.73		573.705	287.282
1682.18	2052.81		155.797	364.888
3031.21	10684.7		1636.52	2902.83
897.923	9216.05		186.241	419.929
4981.93	3536.47		179.461	470.271
1247.44	4354.56		156.728	386.556
2112.79	2981.44		921.259	257.658
2903.91	4353.25		178.698	475.125
1673.97	1417.79		128.083	767.786
1960.04	4681.96		215.02	374.605
			1684.77	279.827
1310.76	8582.93		183.66	427.181
705.819	4382.44		164.917	387.64
1350.01	5717.28		119.558	323.2
2557.63	7173.94		345.284	322.74
1843.53	6337.85		164.561	295.96
1146.01	7857.1		650.645	1081.76
569.499	5955.58		172.533	338.625
765.534	12917.8		204.629	321.012
3650	8202.68		162.02	377.85
943.93	6039.08		1979.99	317.871
1259.35	1675.23		165.959	321.373
2755.7	4813.53		125.524	448.335
4070.55	9065.37		158.59	479.405
3905.63	3945.14		1684.79	2591.6
438.45	14929.5		275.558	270.324
1022.27	5844.01		994.44	260.848
2197.86	1745.87		103.804	278.573
1587.8	1885		117.582	411.831
1130.85	1488.89		163.729	400.929
173.675	2225.63		241.782	915.101
1561.45	4328.55		121.773	285.376
3069.29	5132.81		103.234	395.119
1329.41	1991.92		122.637	846.374
3330.18	2909.43		912.719	451.687
1047.73	13160.7		1491.26	284.657
4223.39	2942.4		173.306	343.875
741.716	1626.07		155.885	350.997
3775.78	2467.77		114.804	448.278
316.153	2263.21		246.84	358.175
3960.14	2445.04		153.372	240.766
2624.87	7460.18		159.408	281.891
2935.42	6523.71		79.2561	357.331
2200.1	2250		189.259	356.408
625.047	1587.09		87.9008	266.034
340.876	2697.9		125.316	452.805
1572.57	4260.24		147.144	826.15
6755.8	5686.81		113.998	341.117
2569.28	7765.08		268.513	265.931
2523.62	1761.57		108.701	334.764
2155.81	10498.1		159.519	262.963
1773.07	4720.89		143.761	1412.09
3845.33	6208.89		148.31	416.644
4160.19	10586		100.224	428.228
2260.95	2848.98		1351.12	279.254
2785.17	11015.7		126.453	391.469
854.706	2351.33		1301.7	419.693
4757.12	10496.7		97.3958	331.107
2376.33	3494.59		2073.25	321.734
945.104	2707.17		156.819	380.708
1007.71	13580.1		2161.33	302.572
346.812	2068.9
			134.09	239.96
2301.64	3689.78		165.927	341.366
1071.94	4786.53		164.147	653.843
1677.07	3603.82		1855.07	295.917
1211.89	7441.23		200.343	337.432
229.513	4246.97		157.653	247.946
3093	6299.79		225.148	411.279
3031.69	6491.36		193.838	347.446
547.39	1188.74		287.296	395.595
631.771	12145.1		140.004	369.835
3353.92	4450.95		2163.82	376.379
1081.29	6524.62		153.535	295.491
1116.8	4792.32		145.575	233.343
318.084	4002.72		148.345	496.951
3034.06	6025.96		76.8451	360.977
6348.27	12071.1		88.4661	352.156
3627.53	3523.66		838.255	5825.16
3452.18	6425.77		187.099	514.614
1078.51	1297.76		138.319	374.804
1762.38	11505.1		722.865	5910.85
2464.54	1094.88		123.442	357.87
454.593	8192.47		212.332	365.67
3066.59	9523.54		150.709	371.515
6494.35	11914.2		229.557	259.626
1505.08	1756.79		136.229	290.006
8518.46	6923.93		128.022	1888.34
1371.58	3250.39		154.304	318.644
3561.81	15916.7		145.857	413.685
3331.69	7651.06		222.661	281.615
3096	2666.02		156.416	242.672
2224.4	15782.1		157.949	386.717
1700.3	4474.4		101.301	307.052
1850.72	14188.9		130.038	387.311
2902.98	2869.5		1300.75	562.353
2832.96	6918.52		549.391	358.231
5714.02	8446.14		613.343	347.839
2217.91	11341.4		140.877	357.211
838.24	3341.71		120.811	396.307
3476.7	2314.37		2247.87	295.018
1100.61	1931.71		101.997	285.193
1155.52	6919.96		613.719	349.806
2613.2	1874.69		108.819	312.568
2292.82	12933.7		182.53	376.148
2051.17	1113.7		244.68	3592.48
876.55	5931.45		651.174	342.562
1404	2275.52		140.904	205.688
1579.29	1933.84		124.733	301.153
4366.7	8742.62		1405.62	483.982
1153.6	6538.06		156.639	332.2
1221.41	6238.64		106.789	340.933
2668.43	2549.26		263.857	269.593
2728.56	6070.8		158.58	246.275
939.442	9339.04		74.3523	643.374
3139.34	2801.07		901.388	300.661
819.509	4791.32		230.065	259.721
1835.01	1121.95		203.563	223.584
4452.04	1743.06		294.617	1337.2
1996.11	4073.8		296.742	1550.82
766.54	2129.69		192.469	455.362
1384.18	2556.58		94.593	920.562
2457.07	1241.82		177.198	4416.51
843.299	3991.75		135.562	525.342
526.224	1436.14		129.9	596.133
880.497	5771.17		104.44	334.44
3390.58	7503.65		115.975	1690.51
1393.18	5377.6		93.3395	1785.85
2104.08	4861.48		114.023	410.532
4911.75	9980.98		61.423	173.951
			213.047	637.93
6317.31	5001.48
1723.66	10590.1		94.5174	487.247
6472.14	5379.77		118.023	805.548
2361.85	3034.49		150.62	2223.98
1476.16	5239.71		107.549	358.898
2881.17	3035.88		135.31	1028.36
2942.46	10205.4		94.0891	3058.6
1558.74	5487.1		88.4673	281.708
1844.7	7249.94		131.236	831.001
1493.43	2513.08		161.075	401.935
2162.88	4546.67		74.6935	480.788
3257.16	2535.74		629.688	374.219
2243.99	5259.03		106.651	1141.01
2795.38	5353.68		109.379	2138.15
1817.22	2768.28		100.765	1346.62
4794.66	2200.93		174.238	439.534
3307.32	2230.61		51.8847	3015.91
2275.08	1591.81		103.336	818.637
1331.41	7031.48		97.9757	286.017
4483.23	9137.57		133.469	330.389
4582.82	3848.2		163.313	356.125
1129.11	8373.54		243.663	467.258
2358.65	4983.08		217.977	1444.28
2647.38	11722.6		170.881	316.534
1668.78	2312.56		77.862	298.89
3224.73	3453.05		160.204	343.962
1294.08	1713.11		175.618	223.841
1752.44	2741.73		155.726	516.738
2339.56	2489.99		114.318	305.006
2072.36	21393.4		161.922	480.173
6564.28	5650.14		169.418	380.131
2365.32	2177.98		76.6381	516.297
3473.55	10092.8		175.253	355.579
2937.22	3416.73		145.424	310.542
3807.28	5602.42		130.47	1420.61
2126.95	5404.22		129.861	439.951
5574.75	6513.3		152.873	328.776
5075.35	12848.9		171.82	403.289
1653.97	8177.89		78.3054	353.804
3636.51	12158.9		111.489	297.192
2906.88	6369.38		161.081	304.473
2390.54	20011		237.564	394.061
3425.07	4702.29		164.016	202.325
3018.21	8226.84		160.256	310.074
3233.64	11671.8		106.451	294.916
2845.98	5486.83		55.8871	1424.47
5011.9	10866		235.141	291.901
1925.74	8574.22		142.483	1382.8
1768.48	5331.29		182.26	323.535
5149.19	6421.14		115.749	1547.55
3668.95	10066		109.281	268.391
3040.25	7465.53		90.5236	1755.62
5653.71	6520.08		142.174	1387.67
4507.71	12726.1		1103.76	1755.98
6724.25	6365.41		94.4572	899.168
6975.9	11964		124.293	1318.12
1372.58	2436.65		101.632	1308.58
5490.36	11189.7		122.199	887.335
3637.1	7350.15		96.1727	1242.03
1670.47	5495.77		155.276	379.585
3924.05	3755.41
1369.04	4016.13		113.311	460.382
5274.92	12126.4		137.378	480.365
2276.83	7637.29		156.78	496.984
3527.17	5704.39		861.84	3607.71
2194.25	5670.68		290.353	1583.25
4086.17	3066.24		117.425	661.641
7313.97	6108.05		140.395	338.866
3880.32	11605.3		791.833	5376.77
2137.23	7073.91		121.455	5624.34
833.879	1461.14		328.736	1450.76
			93.4549	496.743
8857.75	11123.5		116.758	338.977
2562.75	11883.5		257.072	2029.37
1106.14	13673.7		210.813	716.566
5073.79	6841.25		956.014	3293.79
1406.11	2005.97		161.885	439.112
2364.19	10761.7		696.819	1742.48
9415.67	10972.5		334.039	1610.6
1271.46	9111.58		52.8714	229.702
2137.17	13451		258.667	569.082
6163.93	7738.31		775.979	1487.65
3106.75	5475.34		144.28	345.138
1313.99	13284		413.131	1686.27
3403.83	8595.51		141.182	826.839
3586.65	14246.4		209.739	549.124
5058.01	7781.57		115.929	488.608
5743.45	9720		29.6244	309.167
5434.99	12064.2		179.889	429.572
4641.46	3860.87		1091.62	346.494
4056.53	13668.1		274.02	942.544
3841.52	8987.64		179.274	839.364
5535.85	7503.6		108.597	216.964
1671.81	9135.27		119.721	810.86
1415.68	4073.27		172.963	6362.74
1941.81	8166.41		234.174	4709.04
2782.17	8489.11		121.471	314.005
4266.74	5239		1271.97	426.352
2232.79	5540.12		217.049	753.11
1592.24	8968.3		637.992	478.581
2291.84	4895.43		564.709	500.651
2489.79	6785.93		2423	309.181
2383.56	8024.91		272.819	341.809
2011.89	9573.89		290.594	300.369
2354.61	12768.3		164.074	352.815
1203.42	2111.31		988.815	373.027
1611.79	13216.4		271.064	395.355
3365.66	7421.1		142.373	317.894
1378.5	12945.7		135.431	1345.35
6024.22	8777.42		150.855	468.078
2029.33	8221.41		259.412	321.548
5071.63	5608.55		832.209	493.291
1607.24	12494.1		137.636	1738.7
2690.05	11201.7		300.029	361.141
2366.5	15836.2		153.532	1582.3
857.779	1854.58		848.067	473.803
1793.1	4177.38		192.869	265.211
2258.69	4263.84		236.854	318.285
998.264	13016.1		168.648	268.233
2217.26	9432.33		121.966	410.59
1897.37	3758.23		175.402	401.12
2234.38	3868.75		212.436	274.82
1824.63	3618.05		159.42	372.543
2095.42	2928.62		138.036	371.388
1385.23	1804.95		120.182	590.335
1491.16	6256.77		156.088	313.292
2378.27	14237.9		163.833	274.839
			111.452	2856.24
			90.3033	257.04
			230.005	311.109
			191.149	393.75
			144.394	355.364
			143.864	4303.09
			653.279	1987.35
			158.364	985.218
			188.586	530.781
			191.314	1718.49
			146.58	470.884
			168.539	3633.88
			133.157	2124.83
			132.15	279.792
			563.429	1925.05
			577.361	2079.23
			89.1631	371.118
			176.498	1633.61
			607.285	327.066
			611.725	1917.4
			217.743	1058.85
			123.766	2362.86
			578.429	1198.49
			226.903	365.238
			648.881	378.107
			155.181	285.81
			2192.13	350.436
			123.733	983.917
			599.828	403.976
			160.557	342.915
			626.526	467.513
			168.535	282.891
			611.731	425.927
			58.5488	312.421
			2411.51	428.822
			2371.54	1322.33
			146.349	217.77
			655.24	467.285
			199.939	236.74
			537.036	691.101
			2036.52	1169.3
			400.735	3504.35
			161.407	256.48
			4106.6	5032.94
			4230.25	4890.88
			212.28	2737.14
			517.545	683.197
			411.114	519.752
			500.63	388.483
			142.087	303.855
			243.91	387.061
			1233.21	3330.19
			216.524	356.082
			261.714	503.057
			183.833	348.148
			278.268	687.879
			247.719	4670.08
			1297.24	3284.79
			124.273	362.663
			174.735	325.892
			206.332	3008.05
			236.41	320.202
			151.251	562.253
			148.424	279.111
			204.615	3730.47
			261.062	2753
			614.96	642.667
			1657.98	464.388
			201.344	2844.99
			130.639	2028.69
			770.996	450.193
			114.854	564.185
			236.304	513.338
			306.753	436.237
			1851.68	449.85
			913.161	407.948
			194.39	236.773
			303.124	3545.27
			960.601	480.975
			572.894	541.481
			795.994	546.823
			281.02	581.926
			658.483	519.368
			1064.75	296.63
			456.95	356.304
			232.747	2141.29
			259.986	732.65
			691.521	639.815
			540.105	544.814
			566.628	371.167
			221.046	353.058
			177.84	291.379
			361.909	445.345
			166.655	297.005
			532.062	416.583
			178.591	346.623
			265.044	257.08

## Sheet: Fig. 1c
Fig. 1c. Representative colony.
Tree data. Numbers are cell numbers/identifiers, numbers in bold indicate cell numbers/identifiers in last movie frame (equivalent to column titles below)
3	9	19	41
			42
		20	45
			46
	10	21	43
			44
		22	51
			52
4	7	15	31	61, 62
			32
		16	37
			38
	8	17	35
			36
		18	33
			34	63, 64
5	11	23	47
			48
		24	39
			40
	12	25	55
			56
		26	49
			50
6	13	29	53
			54
		30	57
			58
	14	27
		28	59
			60
Total fluorescence intensity per cell (Colony 200812-18)
	Cell number in last frame of movie
Time on pad [h]	# 27	# 32	# 33	# 35	# 36	# 37	# 38	# 39	# 40	# 41	# 42	# 43	# 44	# 45	# 46	# 47	# 48	# 49	# 50	# 51	# 52	# 53	# 54	# 55	# 56	# 57	# 58	# 59	# 60	# 61	# 62	# 63	# 64
4.33	125696	115449	115449	115449	115449	115449	115449	125696	125696	115449	115449	115449	115449	115449	115449	125696	125696	125696	125696	115449	115449	125696	125696	125696	125696	125696	125696	125696	125696	115449	115449	115449	115449
4.67	114648	122846	122846	122846	122846	122846	122846	114648	114648	122846	122846	122846	122846	122846	122846	114648	114648	114648	114648	122846	122846	114648	114648	114648	114648	114648	114648	114648	114648	122846	122846	122846	122846
5	118784	103272	103272	103272	103272	103272	103272	118784	118784	103272	103272	103272	103272	103272	103272	118784	118784	118784	118784	103272	103272	118784	118784	118784	118784	118784	118784	118784	118784	103272	103272	103272	103272
5.33	113898	111239	111239	111239	111239	111239	111239	113898	113898	111239	111239	111239	111239	111239	111239	113898	113898	113898	113898	111239	111239	113898	113898	113898	113898	113898	113898	113898	113898	111239	111239	111239	111239
5.67	114652	65688.6	65688.6	65688.6	65688.6	65688.6	65688.6	114652	114652	52137.8	52137.8	52137.8	52137.8	52137.8	52137.8	114652	114652	114652	114652	52137.8	52137.8	114652	114652	114652	114652	114652	114652	114652	114652	65688.6	65688.6	65688.6	65688.6
6	83793.8	68728.1	68728.1	68728.1	68728.1	68728.1	68728.1	72184.6	72184.6	47998.3	47998.3	47998.3	47998.3	47998.3	47998.3	72184.6	72184.6	72184.6	72184.6	47998.3	47998.3	83793.8	83793.8	72184.6	72184.6	83793.8	83793.8	83793.8	83793.8	68728.1	68728.1	68728.1	68728.1
6.33	409961	91875.8	91875.8	91875.8	91875.8	91875.8	91875.8	229916	229916	63088.7	63088.7	63088.7	63088.7	63088.7	63088.7	229916	229916	229916	229916	63088.7	63088.7	409961	409961	229916	229916	409961	409961	409961	409961	91875.8	91875.8	91875.8	91875.8
6.67	1.05856e+06	117940	117940	117940	117940	117940	117940	343887	343887	75410.6	75410.6	75410.6	75410.6	75410.6	75410.6	343887	343887	343887	343887	75410.6	75410.6	1.05856e+06	1.05856e+06	343887	343887	1.05856e+06	1.05856e+06	1.05856e+06	1.05856e+06	117940	117940	117940	117940
7	1.43454e+06	137116	137116	137116	137116	137116	137116	420990	420990	89019.4	89019.4	89019.4	89019.4	89019.4	89019.4	420990	420990	420990	420990	89019.4	89019.4	1.43454e+06	1.43454e+06	420990	420990	1.43454e+06	1.43454e+06	1.43454e+06	1.43454e+06	137116	137116	137116	137116
7.33	1.71755e+06	71745.4	72474.2	72474.2	72474.2	71745.4	71745.4	480299	480299	49933.6	49933.6	33321.4	33321.4	49933.6	49933.6	480299	480299	480299	480299	33321.4	33321.4	1.71755e+06	1.71755e+06	480299	480299	1.71755e+06	1.71755e+06	1.71755e+06	1.71755e+06	71745.4	71745.4	72474.2	72474.2
7.67	1.8044e+06	56933.4	76766.5	76766.5	76766.5	56933.4	56933.4	224943	224943	64966.5	64966.5	30688.4	30688.4	64966.5	64966.5	224943	224943	267431	267431	30688.4	30688.4	1.8044e+06	1.8044e+06	267431	267431	1.8044e+06	1.8044e+06	1.8044e+06	1.8044e+06	56933.4	56933.4	76766.5	76766.5
8	701089	55002.2	91148.7	91148.7	91148.7	55002.2	55002.2	225354	225354	59801.2	59801.2	29070	29070	59801.2	59801.2	225354	225354	250858	250858	29070	29070	1.01064e+06	1.01064e+06	250858	250858	1.01064e+06	1.01064e+06	701089	701089	55002.2	55002.2	91148.7	91148.7
8.33	778376	46699.6	86175.5	86175.5	86175.5	46699.6	46699.6	261906	261906	59242.3	59242.3	32629.6	32629.6	59242.3	59242.3	261906	261906	247086	247086	32629.6	32629.6	1.04842e+06	1.04842e+06	247086	247086	1.04842e+06	1.04842e+06	778376	778376	46699.6	46699.6	86175.5	86175.5
8.67	728250	48895.3	88769.6	88769.6	88769.6	48895.3	48895.3	267707	267707	54145.8	54145.8	34557.8	34557.8	54145.8	54145.8	267707	267707	249318	249318	34557.8	34557.8	1.06158e+06	1.06158e+06	249318	249318	1.06158e+06	1.06158e+06	728250	728250	48895.3	48895.3	88769.6	88769.6
9	714230	24890.1	49940.7	34382.2	34382.2	29084.4	29084.4	268798	268798	59034.6	59034.6	27994.5	27994.5	59034.6	59034.6	268798	268798	244973	244973	27994.5	27994.5	1.01611e+06	1.01611e+06	244973	244973	1.01611e+06	1.01611e+06	714230	714230	24890.1	24890.1	49940.7	49940.7
9.33	734922	25158.8	49908.4	36526.4	36526.4	37218.6	37218.6	170724	170724	27134.7	27134.7	18269.7	18269.7	21659.3	21659.3	150072	150072	251640	251640	13032.5	13032.5	1.04472e+06	1.04472e+06	251640	251640	1.04472e+06	1.04472e+06	734922	734922	25158.8	25158.8	49908.4	49908.4
9.67	691189	29247.4	41857	40654.6	40654.6	42067.8	42067.8	183542	183542	24959	24959	22340.6	22340.6	26133.9	26133.9	163830	163830	143954	143954	15937.1	15937.1	946490	946490	98463.3	98463.3	946490	946490	691189	691189	29247.4	29247.4	41857	41857
10	300077	34054.1	36423.3	48415.8	48415.8	46822.8	46822.8	165143	165143	28975.8	28975.8	21133.5	21133.5	33880.8	33880.8	158494	158494	149609	149609	16498.9	16498.9	466366	466366	104071	104071	460782	460782	375995	375995	34054.1	34054.1	36423.3	36423.3
10.33	280518	36925.5	35459.1	47143.6	47143.6	55643.3	55643.3	174775	174775	26831.2	26831.2	21290.7	21290.7	31979	31979	166146	166146	118636	118636	17701.6	17701.6	472493	472493	88568.8	88568.8	401488	401488	359469	359469	36925.5	36925.5	35459.1	35459.1
10.67	254180	26261.1	12773.8	50468.4	50468.4	62269.5	62269.5	193973	193973	29116.1	29116.1	20564.1	20564.1	29702.6	29702.6	175100	175100	135300	135300	17725	17725	510675	510675	93760.9	93760.9	446788	446788	301446	301446	12132.3	12132.3	29284.1	29284.1
11	255601	23433.9	17453.3	19044.6	23007.5	21297	29932.5	104133	72670.1	29936.9	29936.9	29140.2	29140.2	29331.9	29331.9	168943	168943	151232	151232	21536.8	21536.8	486254	486254	93683.8	93683.8	435390	435390	358998	358998	15016.7	15016.7	30342.9	30342.9
11.33	278034	25931	15056.8	19637.1	22358.6	20542.8	32041.8	86544	83508.5	13951.1	14429.4	12051	12601.4	23368.2	15979	70708.1	85828.9	66350.2	65495.7	21293.1	21293.1	443651	443651	87880.1	87880.1	381796	381796	356899	356899	14684.1	14684.1	32618.1	32618.1
11.67	254428	24712.2	18099.3	20713.1	25605.5	21089.9	39959.4	88299.8	89190.5	13437.9	16844.4	12068.3	16034.1	19239.8	16252.9	86112.7	88337.5	75228.2	66733.3	12522.2	13243.1	189351	207149	41085.1	41721.7	201723	163391	324492	324492	14608.5	14608.5	35582	35582
12	271100	32763	154234	24978.1	37039.8	24451.6	45078.5	89456.8	94110.9	12576.5	17441.2	13802.8	14068.2	20902.8	18999.2	87061.4	94028.4	81187.2	71989.2	11805	21432.8	202829	253322	52424.2	41674.6	221638	186793	147522	179242	18602.3	18602.3	45075	45075
12.33	267983	37469.1	371335	29379.9	45478.2	29690.7	47694.9	95024.1	92672.3	16712.1	21656.5	12601.8	21921.9	22141	37722.2	87138.9	97999.3	79892.5	70560.6	11150.8	23921.4	181166	222032	52979.4	40621.4	200193	188987	177089	175454	10051.9	11089	23246.9	23055.9
Mean fluorescence intensity per cell
	Cell number in last frame of movie
Time on pad [h]	# 27	# 32	# 33	# 35	# 36	# 37	# 38	# 39	# 40	# 41	# 42	# 43	# 44	# 45	# 46	# 47	# 48	# 49	# 50	# 51	# 52	# 53	# 54	# 55	# 56	# 57	# 58	# 59	# 60	# 61	# 62	# 63	# 64
4.33	878.99	801.729	801.729	801.729	801.729	801.729	801.729	878.99	878.99	801.729	801.729	801.729	801.729	801.729	801.729	878.99	878.99	878.99	878.99	801.729	801.729	878.99	878.99	878.99	878.99	878.99	878.99	878.99	878.99	801.729	801.729	801.729	801.729
4.67	769.451	792.552	792.552	792.552	792.552	792.552	792.552	769.451	769.451	792.552	792.552	792.552	792.552	792.552	792.552	769.451	769.451	769.451	769.451	792.552	792.552	769.451	769.451	769.451	769.451	769.451	769.451	769.451	769.451	792.552	792.552	792.552	792.552
5	652.657	596.948	596.948	596.948	596.948	596.948	596.948	652.657	652.657	596.948	596.948	596.948	596.948	596.948	596.948	652.657	652.657	652.657	652.657	596.948	596.948	652.657	652.657	652.657	652.657	652.657	652.657	652.657	652.657	596.948	596.948	596.948	596.948
5.33	552.902	522.247	522.247	522.247	522.247	522.247	522.247	552.902	552.902	522.247	522.247	522.247	522.247	522.247	522.247	552.902	552.902	552.902	552.902	522.247	522.247	552.902	552.902	552.902	552.902	552.902	552.902	552.902	552.902	522.247	522.247	522.247	522.247
5.67	511.841	501.44	501.44	501.44	501.44	501.44	501.44	511.841	511.841	572.943	572.943	572.943	572.943	572.943	572.943	511.841	511.841	511.841	511.841	572.943	572.943	511.841	511.841	511.841	511.841	511.841	511.841	511.841	511.841	501.44	501.44	501.44	501.44
6	675.757	512.896	512.896	512.896	512.896	512.896	512.896	668.376	668.376	484.832	484.832	484.832	484.832	484.832	484.832	668.376	668.376	668.376	668.376	484.832	484.832	675.757	675.757	668.376	668.376	675.757	675.757	675.757	675.757	512.896	512.896	512.896	512.896
6.33	2992.41	560.218	560.218	560.218	560.218	560.218	560.218	1965.1	1965.1	485.298	485.298	485.298	485.298	485.298	485.298	1965.1	1965.1	1965.1	1965.1	485.298	485.298	2992.41	2992.41	1965.1	1965.1	2992.41	2992.41	2992.41	2992.41	560.218	560.218	560.218	560.218
6.67	6918.69	627.342	627.342	627.342	627.342	627.342	627.342	2605.21	2605.21	523.684	523.684	523.684	523.684	523.684	523.684	2605.21	2605.21	2605.21	2605.21	523.684	523.684	6918.69	6918.69	2605.21	2605.21	6918.69	6918.69	6918.69	6918.69	627.342	627.342	627.342	627.342
7	9315.21	668.858	668.858	668.858	668.858	668.858	668.858	2598.71	2598.71	542.802	542.802	542.802	542.802	542.802	542.802	2598.71	2598.71	2598.71	2598.71	542.802	542.802	9315.21	9315.21	2598.71	2598.71	9315.21	9315.21	9315.21	9315.21	668.858	668.858	668.858	668.858
7.33	9985.74	652.231	609.027	609.027	609.027	652.231	652.231	2554.78	2554.78	514.78	514.78	396.684	396.684	514.78	514.78	2554.78	2554.78	2554.78	2554.78	396.684	396.684	9985.74	9985.74	2554.78	2554.78	9985.74	9985.74	9985.74	9985.74	652.231	652.231	609.027	609.027
7.67	9597.88	462.873	614.132	614.132	614.132	462.873	462.873	2183.91	2183.91	585.284	585.284	306.884	306.884	585.284	585.284	2183.91	2183.91	2971.46	2971.46	306.884	306.884	9597.88	9597.88	2971.46	2971.46	9597.88	9597.88	9597.88	9597.88	462.873	462.873	614.132	614.132
8	8763.61	404.428	603.634	603.634	603.634	404.428	404.428	1893.73	1893.73	520.011	520.011	285	285	520.011	520.011	1893.73	1893.73	2668.7	2668.7	285	285	9908.19	9908.19	2668.7	2668.7	9908.19	9908.19	8763.61	8763.61	404.428	404.428	603.634	603.634
8.33	7862.39	305.226	501.02	501.02	501.02	305.226	305.226	1734.47	1734.47	445.431	445.431	288.757	288.757	445.431	445.431	1734.47	1734.47	2246.23	2246.23	288.757	288.757	9360.92	9360.92	2246.23	2246.23	9360.92	9360.92	7862.39	7862.39	305.226	305.226	501.02	501.02
8.67	6560.81	298.142	437.289	437.289	437.289	298.142	298.142	1538.55	1538.55	356.222	356.222	265.829	265.829	356.222	356.222	1538.55	1538.55	2167.98	2167.98	265.829	265.829	8165.99	8165.99	2167.98	2167.98	8165.99	8165.99	6560.81	6560.81	298.142	298.142	437.289	437.289
9	5713.84	251.415	462.414	318.354	318.354	421.513	421.513	1392.74	1392.74	347.262	347.262	187.883	187.883	347.262	347.262	1392.74	1392.74	1855.85	1855.85	187.883	187.883	7206.46	7206.46	1855.85	1855.85	7206.46	7206.46	5713.84	5713.84	251.415	251.415	462.414	462.414
9.33	4835.02	226.656	396.098	314.883	314.883	620.309	620.309	1690.33	1690.33	255.988	255.988	234.226	234.226	281.29	281.29	1339.93	1339.93	1613.08	1613.08	186.178	186.178	6488.96	6488.96	1613.08	1613.08	6488.96	6488.96	4835.02	4835.02	226.656	226.656	396.098	396.098
9.67	4266.6	233.979	284.741	322.656	322.656	618.645	618.645	1480.18	1480.18	247.118	247.118	259.775	259.775	307.457	307.457	1388.39	1388.39	1515.31	1515.31	199.214	199.214	5377.78	5377.78	1514.82	1514.82	5377.78	5377.78	4266.6	4266.6	233.979	233.979	284.741	284.741
10	4167.73	254.135	216.805	369.586	369.586	608.088	608.088	1223.28	1223.28	231.806	231.806	203.207	203.207	342.231	342.231	1156.89	1156.89	1558.43	1558.43	175.521	175.521	4710.77	4710.77	1351.57	1351.57	5063.54	5063.54	3686.22	3686.22	254.135	254.135	216.805	216.805
10.33	3550.86	238.229	193.765	344.114	344.114	567.789	567.789	1078.86	1078.86	194.429	194.429	167.644	167.644	266.491	266.491	960.38	960.38	1186.36	1186.36	153.927	153.927	3841.41	3841.41	973.283	973.283	4317.07	4317.07	3267.9	3267.9	238.229	238.229	193.765	193.765
10.67	3177.25	308.954	143.526	295.137	295.137	486.48	486.48	994.732	994.732	174.348	174.348	146.887	146.887	212.161	212.161	879.898	879.898	1057.03	1057.03	138.476	138.476	3647.68	3647.68	794.584	794.584	3818.7	3818.7	2898.52	2898.52	147.954	147.954	271.149	271.149
11	2719.16	266.295	163.115	198.382	291.235	360.966	433.805	964.195	897.161	170.096	170.096	166.515	166.515	205.118	205.118	764.449	764.449	969.438	969.438	145.519	145.519	2929.24	2929.24	709.726	709.726	3155	3155	2493.04	2493.04	178.771	178.771	233.407	233.407
11.33	2396.85	254.225	114.937	183.524	266.173	293.469	410.792	739.692	907.701	146.854	155.155	141.776	141.588	320.113	192.518	660.824	709.33	745.508	808.589	120.983	120.983	2535.15	2535.15	646.177	646.177	2431.82	2431.82	2016.38	2016.38	152.96	152.96	218.913	218.913
11.67	1987.72	207.665	118.296	152.302	258.641	263.624	380.566	617.481	749.5	115.844	175.462	131.177	161.96	223.719	157.795	678.053	654.352	665.737	775.969	150.87	128.574	2427.58	2381.02	673.526	604.662	2192.64	2301.28	1812.8	1812.8	147.561	147.561	211.798	211.798
12	1771.89	208.681	952.062	155.144	308.665	260.123	382.021	584.685	697.118	103.938	137.333	124.349	133.983	217.738	146.148	572.772	569.869	629.358	648.551	119.243	191.364	2008.21	2261.8	672.105	496.126	2131.14	2306.08	1799.05	1740.21	147.637	147.637	233.549	233.549
12.33	1585.7	234.182	1954.4	167.885	349.832	285.488	343.129	502.773	617.816	111.414	159.239	115.613	171.265	182.983	254.88	492.31	518.515	536.191	592.946	104.213	166.121	1617.55	1805.14	514.363	394.383	1696.55	1908.96	1639.71	1499.61	143.599	170.6	221.399	219.58
Expression rate per cell
	Cell number in last frame of movie
Time on pad [h]	# 27	# 32	# 33	# 35	# 36	# 37	# 38	# 39	# 40	# 41	# 42	# 43	# 44	# 45	# 46	# 47	# 48	# 49	# 50	# 51	# 52	# 53	# 54	# 55	# 56	# 57	# 58	# 59	# 60	# 61	# 62	# 63	# 64
4.33	1.12366	0.61804	0.61804	0.61804	0.61804	0.61804	0.61804	1.12366	1.12366	0.61804	0.61804	0.61804	0.61804	0.61804	0.61804	1.12366	1.12366	1.12366	1.12366	0.61804	0.61804	1.12366	1.12366	1.12366	1.12366	1.12366	1.12366	1.12366	1.12366	0.61804	0.61804	0.61804	0.61804
4.67	0.45236	0.16172	0.16172	0.16172	0.16172	0.16172	0.16172	0.45236	0.45236	0.16172	0.16172	0.16172	0.16172	0.16172	0.16172	0.45236	0.45236	0.45236	0.45236	0.16172	0.16172	0.45236	0.45236	0.45236	0.45236	0.45236	0.45236	0.45236	0.45236	0.16172	0.16172	0.16172	0.16172
5	-0.03657	0.59109	0.59109	0.59109	0.59109	0.59109	0.59109	-0.03657	-0.03657	0.59109	0.59109	0.59109	0.59109	0.59109	0.59109	-0.03657	-0.03657	-0.03657	-0.03657	0.59109	0.59109	-0.03657	-0.03657	-0.03657	-0.03657	-0.03657	-0.03657	-0.03657	-0.03657	0.59109	0.59109	0.59109	0.59109
5.33	2.29973	0.57927	0.57927	0.57927	0.57927	0.57927	0.57927	2.29973	2.29973	0.57927	0.57927	0.57927	0.57927	0.57927	0.57927	2.29973	2.29973	2.29973	2.29973	0.57927	0.57927	2.29973	2.29973	2.29973	2.29973	2.29973	2.29973	2.29973	2.29973	0.57927	0.57927	0.57927	0.57927
5.67	22.3133	2.97306	2.97306	2.97306	2.97306	2.97306	2.97306	22.3133	22.3133	3.25696	3.25696	3.25696	3.25696	3.25696	3.25696	22.3133	22.3133	22.3133	22.3133	3.25696	3.25696	22.3133	22.3133	22.3133	22.3133	22.3133	22.3133	22.3133	22.3133	2.97306	2.97306	2.97306	2.97306
6	80.53	4.72036	4.72036	4.72036	4.72036	4.72036	4.72036	32.0094	32.0094	3.42865	3.42865	3.42865	3.42865	3.42865	3.42865	32.0094	32.0094	32.0094	32.0094	3.42865	3.42865	80.53	80.53	32.0094	32.0094	80.53	80.53	80.53	80.53	4.72036	4.72036	4.72036	4.72036
6.33	137.035	5.76659	5.76659	5.76659	5.76659	5.76659	5.76659	44.1454	44.1454	3.42734	3.42734	3.42734	3.42734	3.42734	3.42734	44.1454	44.1454	44.1454	44.1454	3.42734	3.42734	137.035	137.035	44.1454	44.1454	137.035	137.035	137.035	137.035	5.76659	5.76659	5.76659	5.76659
6.67	159.157	7.03111	7.03111	7.03111	7.03111	7.03111	7.03111	40.0421	40.0421	4.94748	4.94748	4.94748	4.94748	4.94748	4.94748	40.0421	40.0421	40.0421	40.0421	4.94748	4.94748	159.157	159.157	40.0421	40.0421	159.157	159.157	159.157	159.157	7.03111	7.03111	7.03111	7.03111
7	123.86	5.15074	5.15074	5.15074	5.15074	5.15074	5.15074	28.683	28.683	3.93777	3.93777	3.93777	3.93777	3.93777	3.93777	28.683	28.683	28.683	28.683	3.93777	3.93777	123.86	123.86	28.683	28.683	123.86	123.86	123.86	123.86	5.15074	5.15074	5.15074	5.15074
7.33	77.966	1.67611	4.31326	4.31326	4.31326	1.67611	1.67611	18.241	18.241	4.13603	4.13603	-0.56826	-0.56826	4.13603	4.13603	18.241	18.241	18.241	18.241	-0.56826	-0.56826	77.966	77.966	18.241	18.241	77.966	77.966	77.966	77.966	1.67611	1.67611	4.31326	4.31326
7.67	48.0669	-1.88408	2.95542	2.95542	2.95542	-1.88408	-1.88408	6.91677	6.91677	2.88333	2.88333	-1.11019	-1.11019	2.88333	2.88333	6.91677	6.91677	18.6034	18.6034	-1.11019	-1.11019	48.0669	48.0669	18.6034	18.6034	48.0669	48.0669	48.0669	48.0669	-1.88408	-1.88408	2.95542	2.95542
8	16.8708	-2.15481	2.21557	2.21557	2.21557	-2.15481	-2.15481	4.89627	4.89627	0.62163	0.62163	0.10122	0.10122	0.62163	0.62163	4.89627	4.89627	9.08842	9.08842	0.10122	0.10122	34.4284	34.4284	9.08842	9.08842	34.4284	34.4284	16.8708	16.8708	-2.15481	-2.15481	2.21557	2.21557
8.33	5.79809	0.6482	1.56432	1.56432	1.56432	0.6482	0.6482	4.54779	4.54779	0.05597	0.05597	0.64548	0.64548	0.05597	0.05597	4.54779	4.54779	-0.34512	-0.34512	0.64548	0.64548	18.0717	18.0717	-0.34512	-0.34512	18.0717	18.0717	5.79809	5.79809	0.6482	0.6482	1.56432	1.56432
8.67	-6.38312	2.74681	0.82118	0.82118	0.82118	2.74681	2.74681	8.79069	8.79069	0.12093	0.12093	0.87953	0.87953	0.12093	0.12093	8.79069	8.79069	2.77426	2.77426	0.87953	0.87953	-1.64166	-1.64166	2.77426	2.77426	-1.64166	-1.64166	-6.38312	-6.38312	2.74681	2.74681	0.82118	0.82118
9	-7.02378	1.23756	1.62207	0.07125	0.07125	7.49751	7.49751	8.41807	8.41807	0.6399	0.6399	0.58427	0.58427	0.6399	0.6399	8.41807	8.41807	5.35569	5.35569	0.58427	0.58427	-2.5102	-2.5102	5.35569	5.35569	-2.5102	-2.5102	-7.02378	-7.02378	1.23756	1.23756	1.62207	1.62207
9.33	5.97865	1.41997	0.17476	1.53539	1.53539	8.40066	8.40066	11.3768	11.3768	0.02862	0.02862	1.41354	1.41354	1.7818	1.7818	6.54639	6.54639	4.6907	4.6907	0.70042	0.70042	8.02296	8.02296	4.6907	4.6907	8.02296	8.02296	5.97865	5.97865	1.41997	1.41997	0.17476	0.17476
9.67	5.53942	1.65384	-1.45128	2.55211	2.55211	5.38967	5.38967	7.37922	7.37922	-0.06099	-0.06099	1.37709	1.37709	1.68379	1.68379	6.05835	6.05835	3.20143	3.20143	1.21603	1.21603	3.65116	3.65116	1.36627	1.36627	3.65116	3.65116	5.53942	5.53942	1.65384	1.65384	-1.45128	-1.45128
10	8.05439	2.30428	-0.55459	2.4308	2.4308	3.88904	3.88904	0.55765	0.55765	0.45459	0.45459	-0.04239	-0.04239	1.40763	1.40763	2.34085	2.34085	2.92015	2.92015	0.54724	0.54724	2.56187	2.56187	-0.19806	-0.19806	8.55973	8.55973	0.94551	0.94551	2.30428	2.30428	-0.55459	-0.55459
10.33	1.35311	1.87759	0.69842	1.26914	1.26914	2.58456	2.58456	2.21651	2.21651	0.49308	0.49308	0.06626	0.06626	0.31077	0.31077	0.24678	0.24678	-0.48166	-0.48166	0.44633	0.44633	2.78659	2.78659	-3.57197	-3.57197	3.93005	3.93005	0.99187	0.99187	1.87759	1.87759	0.69842	0.69842
10.67	-3.70856	2.61453	-0.02924	0.16046	0.16046	0.72521	0.72521	2.42839	2.42839	0.52568	0.52568	0.55634	0.55634	0.54682	0.54682	1.52092	1.52092	0.44752	0.44752	0.39611	0.39611	3.52635	3.52635	-1.99484	-1.99484	-6.7003	-6.7003	-1.79782	-1.79782	-0.02372	-0.02372	2.37566	2.37566
11	-1.42235	1.31397	0.36506	-0.95249	1.20229	-0.95786	1.4301	1.0484	2.94097	0.71151	0.71151	1.05092	1.05092	1.21506	1.21506	1.73948	1.73948	3.61052	3.61052	0.90055	0.90055	6.40495	6.40495	1.65538	1.65538	-1.28214	-1.28214	-1.21052	-1.21052	0.59958	0.59958	1.85781	1.85781
11.33	-0.12826	0.36326	8.6618	-0.12	1.98755	-0.54208	1.95446	-0.19263	3.00342	0.17416	0.6624	0.64939	0.80564	2.68833	0.97985	1.53232	1.37009	1.70503	2.44622	1.11482	1.11482	2.19123	2.19123	2.82273	2.82273	0.76208	0.76208	1.33424	1.33424	0.92884	0.92884	1.3062	1.3062
11.67	0.1131	1.01663	22.9163	0.77649	2.68607	0.93385	1.90672	-0.7122	1.65358	0.11144	0.90037	0.33397	1.09369	1.02768	1.75626	2.30133	1.80923	1.22202	1.90979	0.69514	0.69514	1.09423	5.41161	3.81098	0.89951	3.48737	5.11744	2.05494	2.05494	1.01464	1.01464	1.76228	1.76228
12	1.69145	1.5261	39.3809	1.38298	2.98332	1.53551	2.46642	2.30605	1.03728	0.21085	0.82139	0.36217	1.07315	0.13538	11.4923	5.31525	1.52004	1.9735	0.81575	0.41777	0.41777	-0.88604	3.70576	3.45783	0.02494	5.84303	7.86999	5.27903	3.96932	1.13805	1.13805	1.74243	1.74243
12.33	3.01578	2.00488	45.6786	1.58423	3.12332	1.88771	1.84467	1.86172	2.02514	0.86604	0.86853	0.94038	1.00002	1.20999	19.4712	9.68448	3.15784	2.03929	1.24536	0.38318	0.38318	-2.75055	-0.64807	2.1269	-0.11063	-0.51305	1.08425	3.48376	3.03464	0.92584	1.75553	1.45182	1.11173

## Sheet: Fig. 2a
Fig. 2a.
Mean fluorescence intensities per cell. Different columns give data from different colonies.
PsinR-mCherry							sinRUTR-mCherry
210305-02	210305-04	210306-21	210205-08	210306-05	210306-11	210306-18	210305-10	210305-12	210305-16	210306-25	21030 6-28	210306-31
1736.37	1683.91	1525.36	1754.14	1692.18	1450.26	1512.24	282.157	258.758	258.109	261.625	284.298	239.96
1916.11	1783.48	1854.29	1536.33	1470.41	1775.06	1518.96	368.671	190.214	152.582	234.261	151.402	165.654
1731.83	1887.33	1534.5	1872.56	1782.54	1164.74	1414.01	243.094	416.047	237.783	348.238	326.633	180.805
1983.36	1395.06	1389.42	1779.44	1635.74	1769.4	1025.7	217.378	308.777	167.191	243.607	200.615	225.447
2040.01	1761.88	1204.83	1699.66	1865.77	1372.68	1768.26	165.434	255.128	117.323	266.528	168.954	173.62
1114.56	1576.46	1913.54	2185.85	1305.01	1104.95	1341.24	230.363	290.234	338.021	325.079	224.493	260.098
1860.73	1728.61	1714.31	1993.34	1301.61	1264.94	1340.19	247.196	357.651	201.088	237.458	229.173	231.414
1529.72	1722.49	1440.53	1785.39	1691.6	1193.01	1590.3	212.875	248.788	191.584	259.527	253.947	272.038
2178.45	2206.81	1691.88	1933.62	1557.03	1361.55	1569.94	274.787	274.958	232.305	261.345	241.663	287.109
2245.02	1648.72	1820.83	2058.12	1210.8	1495.21	1135.91	358.514	183.787	263.527	243.817	188.3	248.734
1418.38	1935.54	1078.41	1871.33	1662.91	1636.44	1416.44	261.703	463.215	246.989	218.744	322.57	136.927
2237.31	1590.81	1808.4	2070.01	1698.13	1536.49	2239.19	138.692	341.041	309.538	188.156	230.978	342.832
2132.83	1512.9	1629.46	2122.17	1383.29	1267.79	1702.99	127.85	209.165	94.0942	458.095	256.386	283.705
1905.89	1577.55	1537.31	1834.22	1295.58	1473.48	1548.67	336.142	198.481	345.34	271.96	156.482	207.086
1685.6	2619.29	1831.39	1637.32	1590.6	1348.32	1519.13	135.614	229.565	261.026	296.417	219.618	317.169
1713.86	1684.8	1301.83	1926.01	1249.97	1178.93	1491.3	169.334	415.34	279.638	311.858	258.239	110.149
1839.78	1671.64	1957.24	1911.35	1324.87	1527.89	1762.63	317.439	252.962	250.216	304.609	340.791	293.01
1507.96	2195.31	1405.2	1820.63	1358.95	1515.45	1516.88	206.035	313.441	229.61	257.072	292.84	219.031
1830.52	1535.83	2059.02	1634.75	1346.46	1547.55	1723.83	211.293	268.896	262.681	323.041	224.007	172.419
1864.96	1633.72	1609.17	2071.48	1957.79	1936.17	2117.33	257.501	324.046	352.911	380.176	197.551	171.384
2212.2	1666.93	1075.61	1450.16	1967.66	1376.16	1569.73	143.283	391.051	190.552	187.576	153.074	307.809
1885.63	1510	1557.68	1549.2	1842.31	1609.76	1666.89	262.24	250.598	286.759	391.617	256.015	427.14
2395.74	2165.04	1293.14	1739.95	1316.19	1368.98	1699.52	303.886	236.482	382.482	368.963	261.063	301.805
1968.5	1706.87	1329.57	1742.08	1271.08	1604.89	1713.6	204.173	398.536	165.766	213.773	274.877	240.274
1667.02	1529.08	1697.44	2183.94	1781.35	1653.19	1416.02	176.935	332.349	247.221	148.826	208.35	344.295
1889.97	1694.02	1792.54	1761.77	1542.73	1695.67	1628.91	204.906	304.24	269.884	306.736	317.609	200.669
2104.96	2171.01	1339.86	1768.06	1519.22	1334.49	1729.97	219.13	222.899	276.166	327.074	339.767	227.579
2515.23	1638.94	1721.96	1855.41	1371.68	1746.58	2236.63	158.313	405.081	303.487	377.418	160.66	188.844
2144.88	1701.58	2043.79	1874.65	1790.21	1498.71	1864.58	186.194	305.388	268.664	454.67	229.053	270.694
1407.53	1528.29	1290.48	1561.28	1765.34	1406.19	1952.48	109.04	363.447	212.151	248.442	295.421	183.096
2201.78	2239.57	1955.15	1651.31	2161.19	1790.82	1991.05	116.172	242.882	216.439	274.673	235.065	153.999
2033.56	2239.58	1932.47	2058.41	1304.58	1564.5	1615.05	172.285	245.011	198.227	377.003	296.454	341.996
1812.45	2030.69	1830.13	2000.35	1451.63	1548.99	1317.05	358.732	321.379	208.195	324.594	341.13	261.883
2366.68	1726.87	1328.26	1989.76	1211.29	1582.13	1339.39	328.122	306.726	399.99	179.169	260.707	258.986
2464.72	1318.22	1455.13	2233.4	2096.92	1549.76	1573.39	325.86	249.421	239.942	441.471	221.449	152.802
2638.49	1208.63	1798.16	1684.87	1181.43	1400.13	1563.92	279.833	315.837	197.09	226.962	216.339	274.752
1945.13	1738.31	1603.08	1611.42	1613.73	1894.63	1584.42	334.858	229.317	184.593	329.495	394.174	423.219
2062.46	1509.87	1863.41	2031.99	1529.33	1942.48	1666.35	295.582	311.893	232.966	352.974	304.308	225.783
2185.47	1653.82	1926.97	1671.52	1563.49	1616.58	1764.73	311.137	302.234	197.092	376.12	272.395	317.097
1561.21	2122.74	2159.71	2108.34	1610.41	1751.9	1555.94	218.856	467.309	212.142	234.358	267.027	309.367
2210.85	1792.19	1706.05	1455.14	1497.21	1497.62	1765.37	336.869	247.953	400.851	317.576	211.581	230.513
2008.57	2539.74	2017.86	1988.6	2026.3	1070.8	1499.81	239.459	345.447	265.119	187.853	209.233	195.895
2754.15	1837.26	1579.76	2511.6	1832.21	1588.8	1433.78	354.116	193.262	383.889	405.486	315.76	176.08
2142.47	1914.37	2046.2	1931.21	1512.08	1578.36	1636.58	302.253	333.313	219.242	362.68	384.505	173.718
1428.44	1592.73	1781.04	1621.9	1303.79	1793.35	1893.62	530.944	300.344	312.927	221.263	219.3	267.775
1489.1	1891.44	1654.16	2504.52	1265.79	1502.16	1767.78	244.833	329.096	263.579	302.895	232.748	287.624
1972.89	1951.73	1338.26	1689.8	1536.26	1377.71	2003.12	270.657	205.542	192.778	252.059	210.602	346.484
1718.76	2127.01	1951.22	2103.06	1359.59	2106.67	2021.37	208.135	494.117	335.246	432.891	238.501	191.406
2022.3	2437.65	1485.06	2053.21	1246.54	1795.31	1517.26	339.873	301.879	281.932	372.977	244.06	272.344
2704.99	2169.9	1724.55	1721.66	1362.85	1514.48	1901.83	634.864	247.277	255.819	343.23	180.036	263.198
1976.24	2085.17	1386.11	1649.17	1022.98	1438.19	1470.15	330.447	454.872	357.325	293.316	308.005	382.025
1682.47	1927	2171.59	1731.75	1513.21	1729.06	1256.65	313.168	332.368	390.465	172.07	344.214	171.132
1654.19	2396.95	1615.6	1837.28	1916.92	1693.41	1898.8	275.868	333.35	347.424	343.465	321.157	342.691
1942.32	2426.16	1821.17	1971.96	1661.77	1876.92	1514.5	340.17	283.083	254.316	206.152	251.005	374.655
1638.23	1868.78	1586.28	2048.36	2036.2	2123.6	1998.89	231.328	410.45	338.855	342.929	239.404	319.311
1526.45	1624.39	2065.34	1799.84	1336.28	1610.65	1985.23	389.965	269.148	176.194	233.907	224.016	300.115
1884.5	1769.12	1620.78	1954.39	1662.01	1017.59	1658.01	293.505	230.638	219.073	365.317	230.8	187.16
1981.23	2266.27	1448.59	2125.31	1713.14	1619.69	1382.77	375.59	311.116	373.325	264.291	276.334	287.401
2310.95	1491.05	1703.9	1836.07	1184.92	1463.03	1437.26	202.102	259.455	252.228	389.544	254.576	258.318
1702.19	1243.04	1790.51	2090.09	1700.36	1428.41	1855.27	367.547	192.402	371.632	321.027	265.861	190.78
1884.59	2228.61	1305.38	1735.06	1652.83	1791.93	1881.21	390.972	240.752	225.155	302.016	220.604	310.753
2307.08	1958.12	1730.62	1497.81	1330.91	1643.74	1735.78	333.632	440.85	152.22	223.944	328.341	373.58
1626.05	1980.43	1706.44	2005.73	1168.39	1621.37	1808.66	336.329	329.626	306.478	445.16	194.891	328.475
2262.94	2691.41	1842.12	2253.13	1472.03	1299.45	1735.47	273.484	460.897	209.817	296.255	203.46	307.553
2379.81	2223.19	1915.55	1561.81	1807.72	1599.47	1675.44	433.848	297.912	257.345	408.381	218.156	275.698
2263.78	2338.54	1882.56	1652.62	1605.81	1653.9	1754.52	318.17	235.991	276.591	323.902	203.205	215.57
1583.71	2053.96	1881.74	1682.04	1767.37	2157.17	1195.42	313.469	376.792	329.805	381.949	218.956	436.038
1851.14	2243.24	1730.61	1648.46	1308.27	1745.91	1438.9	343.142	317.1	293.424	270.784	257.895	371.012
1580.35	1379.67	1309.31	2029.77	1372.27	1527.92	1275.11	364.656	541.36	211.067	384.427	246.608	429.554
1659.79	2266.47	1733.66	2058.07	1485.48	1739.08	1452.34	371.582	333.996	203.697	383.012	286.988	333.271
1579.08	2035.42	1407.15	1801.42	1516.65	1792.37	1494.84	343.458	237.546	220.514	296.149	171.523	314.797
2222.4	1385.59	2097.3	2240.87	1492.84	1537.44	1422.71	191.051	317.771	393.013	321.542	215.576	243.674
1620.48	1643.68	2013.45	2042.42	1394.61	1728.37	1898.83	269.931	480.576	242.635	138.179	382.561	341.476
2345.91	2196.37	1400.23	1717.47	1759.68	1825.75	1607.43	245.318	309.968	146.138	341.446	221.474	355.669
1809.37	2303.51	1788.1	1925.34	1564.23	2012.36	1918.6	195.222	138.941	298.689	255.627	157.402	245.229
1342.1	2126.36	1873.92	1449.82	1292.65	1700.73	1344.07	328.851	261.607	370.273	449.211	236.278	280.13
1922.22	2251.79	1740.66	1316.73	1577.81	1560.18	1961.71	263.155	409.332	125.194	323.774	253.812	280.903
1734.27	2271.28	1678.14	1794.57	1482.19	1472.75	1763.2	307.675	297.718	279.12	301.582	154.759	311.239
2313.63	1545.64	1971.78	1710.38	1683.58	1600.79	1868.58	366.23	131.172	291.312	380.942	396.012	252.374
2129.68	1504.44	1494.2	1712.35	1813.52	1080.75	1493.31	378.795	330.597	162.295	283.924	188.61	297.74
2232.12	1871.57	1911.38	2045.87	1380.34	1320.83	1226.34	268.247	323.619	205.725	294.436	291.571	339.405
2235.03	1631.89	1691.24	1672.57	1607.98	1359.92	1810.17	356.061	307.04	278.553	201.44	128.578	232.067
2284.8	1812.89	1855.09	1750.91	1867.05	1704.34	1875.9	225.083	475.594	240.585	177.12	128.198	257.054
2022.46	1778.65	1486.96	1898.84	1745.74	1958.51	1601.8	302.633	239.539	245.945	314.926	303.238	450.581
2183.73	1612.21	1435.41	1859.83	1433.64	1717.38	1704.98	142.058	232.375	186.125	322.981	247.182	179.508
2516.21	2075.44	1707.14	1967.5	1548.6	1876.91	1698.41	331.279	531.015	337.332	425.567	342.109	295.278
2019.2	1544.12	1861.57	2753.81	1678.01	1885.99	1915.22	250.938	454.573	405.346	339.96	284.984	339.887
1812.65	1841.27	1655.42	1607.04	1522.42	1445.34	2347.28	238.192	440.019	336.502	230.235	279.402	209.629
2416.63	2406.89	2136.35	2252.34	1722.35	1843.78	1935.55	199.216	440.931	270.964	347.701	261.736	332.157
2387.33	1727.98	1889.47	2615.66	1287.26	1429.48	1608.24	346.603	446.75	170.824	276.901	259.054	233.244
1745.83	1588.41	1636.76	1560.52	1342.33	1995.43	1694.87	394.019	166.677	391.581	306.798	355.3	253.672
1941.52	1426.58	1873.48	1567.34	1291.67	1477.36	1871.59	456.955	242.172	260.633	355.137	230.771	215.417
1993.88	1646.74	1774.77	2274.76	1958.48	1786.65	1607.27	307.095	270.913	309.936	400.426	281.425	321.975
2065.13	2115.79	1872.08	1685.54	1603.6	1902.39	1804.41	205.311	417.095	201.448	401.451	233.547	273.942
2166.57	1327.09	1751.41	1822.61	1287.8	1433.95	1517.06	226.049	349.112	341.492	259.068	355.058	419.565
1971.19	2437.98	1356.89	2787.41	1798.07	1648.13	1767.17	344.761	359.495	308.106	360.202	156.052	298.254
2056.19	2161.61	1628.52	1699.97	1458.2	1308.85	1999.53	157.837	371.475	459.955	437.942	267.185	386.302
2192.05	1497.04	2208.73	1882.5	1661.01	1715.59	1015.99	261.256	279.175	304.248	214.87	186.034	324.575
2146.12	2191.17	2204.46	2056.72	1670.76	1414.2	2137.68	239.502	493.741	350.35	530.868	275.035	246.072
1842.74	2271.78	1641.08	2488.62	1556.13	1345.38	1930.34	265.066	312.02	272.738	264.592	281.285	299.058
2266.96	2608	2307.29	2029.73	1187.52	1996.81	1749.01		295.604	80.6841	294.972	304.781	130.472
2317.35	1702.9	2222.49	1474.55	1540.62	1887.48	1725.2		304.888	181.714	228.026	278.224	359.219
2451.02	1590.7	1368.48	1769.78	1485.22	2068.18	2144.16		289.406	286.039	407.577	379.887	342.667
1577.41	2031.35	1420.9	2060.32	1544.89	1659.99	1529.13		347.923	219.915	323.53	289.027	417.475
2224.19	2511.75	1946.44	1858.46	1871	1932.3	2122.03		478.561	451.517	305.413	240.591	378.982
1564.76	1926.35	2298.56	1833.29	1914.86	1866.01	2038.08		383.181	286.777	402.703	244.715	312.589
2120.69	1781.52	1915.67	1890.41	1721.32	1884.33	1843.74		415.315		280.36	338.146	172.721
1300.14	1781.32	1884.08	1828.52	1852.25	1495.85	1240.45		320.243		409.763	236.085	275.997
2173.71	1778.91	2174.57	2363.99	1804.4	1369.94	1770.03		380.929		305.066	196.292	268.393
2772.79	2166.86	1976.99	1482.74	2103.76	2280.17	1790.39		316.303		276.647	318.325	351.572
1905.51	1687.13	1508.97	2267.83	1289.65	1307.02	1891.57		543.825		353.659	308.251	315.357
1972.3	1861.89	2078.57	1933.59	1786.65	1640.79	2065.61		402.627		314.907	301.007	257.527
2049.07	2324.85	1817.35	2173.09	1702.4	1502.9	1410.66		345.915		352.036	201.954	282.353
2304.55	2187.34	1701.88	1668.49	2423.26	1077.01	993.474		252.475		398.845	208.762	313.534
1975.35	2496.09	1702.33	2487.9	1650.48	1923.42	2288.39		396.498		467.86	370.137	482.379
2296.68	1909.53	1414.76	2105.9	1475.56	1568.7	1416.91		228.885		250.766	260.802	425.042
2468.01		1765	2511.68	2064.17	1495.57	1639.12		391.948		236.739	298.626	215.799
		2099.07		1723.74	1809.15	2294.18		295.919		251.479	311.751	399.334
		1501.69		1779.09	1406.07	1588.3		487.337		335.233	291.077	231.988
		1939.61		1755.16	1956.66	1673.51		352.229		372.314	128.996	267.607
		1722.51		1579.36	1410.71	2229.9		486.408		250.533	341.76	509.83
		1921.45		1885.29	1391.17	1947.52		241.496		378.352	290.86	329.142
		2051.25		1639.77	2490.47	1663.52		293.915		181.293	244.784	320.53
		1429.08		1456.42	1413.35	1464.16		359.574		371.688	176.642	290.298
				1830.1	2389.52	1835.6		408.515		234.394	356.156	179.805
				1654.08	1873.03	2023.87		340.611		367.713	263.964	252.645
				2200.38	1782.8	2124.99		406.814		410.882	229.348	413.87
				2016.53	1084.41	2016.25		236.327		249.126	258.349	220.182
				1906.77	1382.07	1724.34		429.9		438.447	264.863	282.944
				1889.05	1109.42	2095.93		343.917		391.393	274.45	323.725
				1607.52	1518.15	2036.77		448.947		473.698	286.061	178.284
				1510.95	1927.06	2309.31		415.912		390.899	358.174	270.935
				1756.01	2195.79	1925.61		490.126		257.308	253.086	251.877
				1709.67	1753.64	1877.95		406.216		382.25	291.657	285.452
				1342.37	1772.04	1621.9		483.072		363.139	181.3	249.11
				1393	1843.54	2130.22		338.266		235.963	283.637	257.351
				1884.2	1958.26	2015.79		366.751		384.981	170.598	216.999
				1717.86	1692.89	2184.79		392.468		275.997	225.904	242.517
				1790.09	1869.51	1465.38		426.172		530.02	237.502	310.576
				1836.57	1527.97	1828.35		225.318		319.386	292.535	209.286
				1539.19	1774.59	1798.45		417.961		281.163	350.518	336.811
				1749.27	1500.56	1942.49		480.681		279.245	338.946	309.097
				1657.08	1689.78	1925.21		342.57		376.487	391.96	276.649
				1844.51	1389.74	1782.98		299.843		336.477	287.54	362.096
				1982.01	2307.86	2306.51		463.255		384.287	356.354	394.017
				1407.16	1726.18	1941.07		342.922		275.693	307.335	272.747
				1721.88	2021.59	2205.91		414.823		230.285	387.193	302.888
				1669.15	1258.13	1721.38		278.442		379.972	247.108	248.847
				1525.91	1571.17	1287.99		409.828		288.152	233.204	209.005
				1626.26	1260.29	1430.77		236.783		326.949	250.544	181.876
				1671.06	1408.25	1508.33		413.161		274.447	397.557	428.872
				1523.35	1758.2	1493.73		338.502		272.86	329.008	273.427
				1526.58	1770.85	1185.58		290.317		335.934	306.59	291.845
				1794.99	1573.24	2356.7		492.3		324.006	462.652	252.707
				1502.8	1925.04	1543.41		498.474		265.025	247.329	261.987
				1558.05	1181.21	1835.6		431.561		380.195	318.98	421.103
				1243.52	1724.2	2081.49		289.069		287.863	399.487	218.441
				1788.7		1752.33		484.608			287.574	346.037
				1894.91				290.514			418.579	184.17
				1659.52				422.618			458.404	256.608
				1611.31				312.89			410.365	221.594
				1543.47				265.001			303.399	271.736
				1601.78				256.69			286.96	206.491
				1354.79				390.365			401.134	237.626
				1650.03				374.218			203.498	225.398
				1775.88				376.682			306.892	282.64
				2091.53				272.359			347.864	216.676
				1501.46				382.172			191.118	222.182
				1639.86				256.892			335.523	222.717
				1833.77				334.959			245.758	321.286
				1706.35				348.091			316.707	329.414
				1971.05				347.039			210.635	216.122
				1962.51				278.643			490.884	366.018
				1768.19				353.935			298.528	309.573
				2098.71				338.223			251.215	434.037
				1592.63				238.856			353.063	368.581
				1447.8				244.759			299.116	308.45
				1836.02				379.674			282.074	155.989
				1462.32				280.425			341.929	317.432
				1459.35				306.621			310.176	261.622
				1779.63				235.986			231.101	383.25
				1335.09				279.956			267.503	343.756
				1874.83				267.076			340.231	412.727
				1373.36				315.996			251.982	221.03
				1842.51				727.153			347.898	166.676
				1723.32				338.656			334.291	325.898
				1715.96				256.403			282.439	476.926
				1881				384.96			297.587	262.476
				2315.74				388.954			333.427	189.155
				1836.41				427.223			215.012	340.072
				2331.13				367.668			316.741	296.481
				1364.76				291.918			341.317	387.754
				1667.63				368.242			254.689	398.179
				1434.91				266.478			274.675	605.664
				1687.84							215.844	260.145
				1356.83							246.437	342.618
				1862.25							301	372.72
				1786.27							354.149	308.289
				2189.58							296.552	224.084
				1403.53							234.555	201.712
				1697.41							362.534	73.9233
				1848.89							296.922	214.153
				1242.94							230.758	368.013
				2300.76							400.618	282.215
				1908.36							347.449	341.932
				1217.92							284.355	251.954
				2110.47							212.582	318.95
				1955.66							410.041	382.095
				1618.12							239.808	217.781
				1241.41							322.426
				2282.08							192.858
				1670.37							212.546
				1868.7							326.625
				1477.56							381.46
				2039.11							268.947
				1545.59							208.678
				1785.03							189.103
				1775.46							306.677
				1690.82							182.474
				2057.24							398.228
				2058.79							300.12
				1745.97							317.484
				1928.69							274.069
				1850.91							289.929
				1845.95							215.117
				1783.41							308.567
				1826.92							229.775
				1085.55							275.712
				1346.47							371.485
				1880.54							323.422
				2480.33							252.158
				1684.22							282.711
				1697.99							332.854
				1848.38							409.753
				1552.7							384.955
				2188.24							271.184
				2120.51							201.676
				1543.65							258.601
				1980.36
				1457.63
				1875.53
				1552.2
				1648.42
				1419.14
				1835.72
				1745.19
				1693.58
				1698.64
				1300.72
				2534.78
				2259.52
				1866.31
				2415.71
				1608.15
				1602.28
				2477.15
				1561.16
				1873.12
				2003.08
				1155.85
				1417.16
				2142.69
				1847.1
				1893.43
				1854.83
				1476.6
				1593.26
				1637.28
				1621.14
				1622.82
				2242.32
				1173.33
				1693.46
				1595.48
				1783.33
				1758.13
				1762.32
				1398.58
				1377.06
				1663.37
				1714.91
				1628.54
				1319.9
				1683.16
				1476.1
				1922.11
				1816.25
				1239.65

## Sheet: Fig. 2b & Suppl Fig. 4b
Fig. 2b & Supplementary Fig. 3b
Quantification of Western blots. Numbers represent protein abundance / band intensity relative to T1
Time [min]	F-SinR expR-			DnaK expR-			F-SinR per DnaK
	rep1_ imaged 210401	rep2_ imaged 210330	rep3_ imaged 210331	rep1_ imaged 210401	rep2_ imaged 210330	rep3_ imaged 210331	rep1_ imaged 210401	rep2_ imaged 210330	rep3_ imaged 210331
1	1	1	1	1	1	1	1	1	1
2	0.63884	0.466	0.602	1.106	1.08565	0.873562	0.578	0.424	0.694
3	0.513976	0.572	0.54	0.836	0.869556	0.855323	0.615	0.723	0.746
4	0.459545	0.354	0.429	0.91	1.17306	0.820184	0.505	0.328	0.616
5	0.518986	0.45	0.48	0.823	0.865407	0.737833	0.631	0.567	0.618
6	0.347395	0.302	0.332	0.94	0.801766	0.671524	0.37	0.477	0.465
7	0.362311	0.205	0.321	1.165	0.804853	0.784275	0.311	0.336	0.392
8	0.169749	0.088	0.206	1.218	1.07571	0.690111	0.139	0.162	0.262
9	0.149271	0.085	0.098	0.715	0.801802	0.423672	0.209	0.16	0.163

## Sheet: Fig. 2c
Fig. 2c
Single molecule microscopy data. Numbers give frequencies of cells w/ spots
Date	Control	mScarlet-sinR
190301	0.14	0.18
190514	0.07	0.17
190524	0.02	0.15

## Sheet: Fig. 2d
Fig. 2d.
Single molecule microscopy - Frequency of cells w/ spots
Date	PsinR*		native		nurR++
	Control	mScarlet-sinR	Control	mScarlet-sinR	Control	mScarlet-sinR
191017	0.099	0.141	0.09	0.231	0.049	0.51
191114	0.043	0.198	0.06	0.236	0.033	0.429
200113	0.062	0.153	failed	0.246	0.091	0.484
Time-lapse fluorescence microscopy. Pulse frequency per hour
Colony #	PsinR*	Colony #	native	Colony #	PsinR++
200717-01	0.00251783	200717-22	0.013567	200717-48	0.0553445
200717-02	0.00758725	200717-23	0.016599	200717-50	0.067701
200717-05	0.00208768	200717-24	0.0294985	200717-52	0.0786948
200724-04	0.0111163	200724-20	0.0216173	200724-45	0.0860987
200724-06	0.00146628	200724-27	0.0243722	200724-47	0.0790289
200724-09	0	200724-28	0.0283375	200724-68	0.0680412
200806-01	0.00728155	200806-19	0.0144811	200806-47	0.0816327
200806-03	0.00197239	200806-21	0.00607287	200806-56	0.0845987
200806-10	0	200806-25	0.0738095	200806-58	0.0920074

## Sheet: Fig. 3a
Fig. 3a.
Single molecule microscopy - Frequency of cells w/ spots
Date	rich		P-starv
	Control	mScarlet-sinR	Control	mScarlet-sinR
190301	0.14	0.18	0.05	0.36
190514	0.07	0.17	0.13	0.45
190524	0.02	0.15	0.11	0.41
Time-lapse fluorescence microscopy. Pulse frequency per hour
Colony #	rich	Colony #	P-starv
200923-68	0.0108011	200923-13	0.0275424
200923-71	0.0259419	200923-14	0.0288693
200923-72	0.0520607	200923-18	0.033241
200928-66	0.0244898	200928-30	0.0605096
200928-78	0.0282575	200928-46	0.0211268
200928-79	0.0280374	200928-54	0.0485106
201002-38	0.0204918	201002-53	0.0418216
201002-40	0.0455635	201002-56	0.0654362
201002-45	0.0190531	201002-80	0.0609626

## Sheet: Fig. 3b
Fig. 3b.
Single molecule microscopy - Frequency of cells w/ spots
Date	expR-		dgc0 expR-		pde0 expR-
	Control	mScarlet-sinR	Control	mScarlet-sinR	Control	mScarlet-sinR
190301	0.14	0.18	0.17	0.31	0.08	0.07
190514	0.07	0.17	0.12	0.3	0.21	0.2
190524	0.02	0.15	0.02	0.28	0.03	0.12
Time-lapse fluorescence microscopy. Pulse frequency per hour
Colony #	expR-	Colony #	dgc0 expR-	Colony #	pde0 expR-
200812-18	0.0447761	200812-03	0.043498	200812-38	0.0152091
200812-24	0.063591	200812-08	0.0759785	200812-43	0.00373134
200812-32	0.0120192	200812-14	0.0856079	200812-44	0
200819-24	0.0131406	200819-49	0.0418327	200819-70	0.00518582
200819-26	0.0176471	200819-54	0.116411	200819-73	0.0107335
200819-27	0.0295679	200819-55	0.0797744	200819-74	0.0151771
200826-23	0.056902	200826-40	0.0477941	200826-59	0.0103806
200826-31	0.0181159	200826-51	0.0549662	200826-63	0.00304568
200826-32	0	200826-52	0.0412371	200826-67	0.00874636

## Sheet: Fig. 3c
Fig. 3c.
Time-lapse fluorescence microscopy. Pulse frequency per hour
Colony #	expR-	Colony #	wt
200819-24	0.0131406	200819-04	0.328438
200819-26	0.0176471	200819-12	0.306383
200819-27	0.0295679	200819-16	0.344857
200821-62	0.0182768	200821-23	0.376119
200821-65	0.0860349	200821-27	0.261386
200821-71	0.0219895	200821-31	0.229107
200826-23	0.056902	200826-07	0.245232
200826-31	0.0181159	200826-15	0.188285
200826-32	0	200826-16	0.21365

## Sheet: Fig. 3d
Fig. 3d.
Time-lapse fluorescence microscopy. Pulse frequency per hour
Colony #	rich	Colony #	P-starv		Colony #	wt	Colony #	dgc0	Colony #	pde0
200923-45	0.15	200923-25	0.299335		200821-23	0.376119	200821-01	0.361179	200821-42	0.178414
200923-46	0.150175	200923-26	0.410959		200821-27	0.261386	200821-05	0.333922	200821-44	0.146739
200923-58	0.153226	200923-33	0.272727		200821-31	0.229107	200821-11	0.336826	200821-55	0.0775194
200928-88	0.156303	200928-02	0.259939		200828-35	0.20872	200828-01	0.309745	200828-47	0.0393701
200928-89	0.2	200928-03	0.270514		200828-63	0.16206	200828-11	0.358974	200828-49	0.0595463
200928-92	0.191395	200928-19	0.354839		200828-66	0.175824	200828-14	0.310987	200828-58	0.0771558
201002-19	0.298715	201002-86	0.397313		200909-29	0.210459	200909-01	0.359016	200909-44	0.13601
201002-20	0.186016	201002-87	0.269084		200909-31	0.204344	200909-06	0.420561	200909-46	0.0658737
201002-26	0.216123	201002-93	0.28692		200909-36	0.231076	200909-21	0.324224	200909-47	0.0806452

[truncated: 18 more sheets: Fig. 3e, f, Fig. 4a, Fig. 4b, Suppl. Fig. 3b, Suppl. Fig. 5b, c, Suppl. Fig. 6, Suppl. Fig. 7b, d, f, Suppl. Fig. 7g, Suppl. Fig. 7i, Suppl. Fig. 8, Suppl. Fig. 9a, b, Suppl. Fig. 9c, d, Suppl. Fig. 10, Suppl. Fig. 11 , Suppl. Fig. 12b, Suppl. Fig. 12c, Suppl. Fig. 12e, f, Suppl. Fig. 12g, h]
